# Supplementary material for: Small molecule inhibitors reveal an indispensable scaffolding role of RIPK2 in NOD2 signaling
Source: EMBO J. 2018 Jul 19;37(17):e99372. doi: 10.15252/embj.201899372 (PMC6120666; doi:10.15252/embj.201899372)
Supplement: Supplementary file 4 — Dataset EV1 [file EMBJ-37-e99372-s004.xlsx]

## Sheet: Legend
Dataset EV1. Mass spectrometry analysis of ponatinib interactome.
Proteins enriched by c-ponatinib from U2OS cell lysate, ranked by label-free quantification (LFQ) intensity.
Proteins with a CRAPome ratio < 0.2 (http://www.crapome.org/) have been further annotated to indicate NOD signaling-related targets (red column),
kinase targets (blue column), and those predicted by STRING network analysis (http://string-db.org) to be enriched via protein-protein interactions (light blue column).
Previously reported targets of ponatinib (Canning et al., 2015; Fauster et al., 2015) are shown in grey and light grey column

## Sheet: MS data
Gene names	Protein names	Protein IDs	Majority protein IDs	Rank	Average LFQ intensity	LFQ intensity, n=1	LFQ intensity, n=2	Intensity, n=1	Intensity, n=2	Razor + unique peptides, n=1	Razor + unique peptides, n=2	Sequence coverage [%]	Mol. weight [kDa]
DCK	Deoxycytidine kinase	P27707;D6RFG8;D6RCP9;D6RG38	P27707;D6RFG8;D6RCP9	1	29.7769	29.6168	29.937	1946700000	4502000000	12	12	43.5	30.518
EPHA2	Ephrin type-A receptor 2	P29317;P29317-2	P29317	2	29.5289	29.3328	29.7249	1429500000	3809400000	32	42	38.8	108.27
MLTK	Mitogen-activated protein kinase kinase kinase MLT	Q9NYL2;Q9NYL2-3;C9J3F7	Q9NYL2	3	29.5022	29.2606	29.7437	1368900000	2583300000	30	32	41.5	91.154
PHB	Prohibitin	P35232;C9JW96;E9PCW0;C9JZ20;E7ESE2;P35232-2;D6RBK0	P35232;C9JW96;E9PCW0;C9JZ20;E7ESE2	4	29.1615	28.8403	29.4828	1143900000	3025400000	16	18	62.9	29.804
ACTG1;ACTB;ACTG2;ACTA1;ACTC1;ACTA2	Actin, cytoplasmic 2;Actin, cytoplasmic 2, N-terminally processed;Actin, cytoplasmic 1;Actin, cytoplasmic 1, N-terminally processed;Actin, gamma-enteric smooth muscle;Actin, alpha skeletal muscle;Actin, alpha cardiac muscle 1;Actin, aortic smooth muscle	P63261;P60709;P63267;P68133;P68032;P62736;I3L3I0;I3L1U9;P63267-2;I3L4N8;A6NL76;G5E9R0;K7EM38;E7EVS6;I3L3R2;J3KT65;C9JTX5;C9JUM1;C9JZR7;F8WB63;B8ZZJ2;C9JFL5;F6UVQ4;F6QUT6;F8WCH0;Q9BYX7	P63261;P60709;P63267;P68133;P68032;P62736;I3L3I0;I3L1U9;P63267-2	5	29.1554	28.959	29.3518	1220200000	2959100000	23	26	62.9	41.792
PHB2	Prohibitin-2	Q99623;J3KPX7;F5GY37;Q99623-2;F5GWA7;F5H3X6;F5H2D2;F5H0C5;U3KPZ5	Q99623;J3KPX7;F5GY37;Q99623-2;F5GWA7;F5H3X6	6	28.7804	28.5484	29.0123	936600000	2562000000	17	23	71.2	33.296
MLTK;pk	Mitogen-activated protein kinase kinase kinase MLT	Q9NYL2-2;D4Q8H0	Q9NYL2-2;D4Q8H0	7	27.5647	27.4193	27.7102	424950000	734090000	2	2	42.9	51.582
TUBA1B;TUBA1A	Tubulin alpha-1B chain	P68363;P68363-2;F8VVB9;F8VQQ4;F8VRZ4;F8VS66;F8VWV9;F8VX09;F8VRK0	P68363;P68363-2;F8VVB9;F8VQQ4	8	27.3228	27.1057	27.5399	389260000	930640000	14	16	44.3	50.151
RIPK2	Receptor-interacting serine/threonine-protein kinase 2	O43353;O43353-2;E7ERW9;E5RGK6;Q16566	O43353;O43353-2	9	27.2483	27.1393	27.3573	347900000	760550000	18	19	33	61.194
ABL1	Tyrosine-protein kinase ABL1	P00519-2;P00519;R4GRW0	P00519-2;P00519	10	27.1865	27.1993	27.1737	299360000	607480000	31	30	34.5	124.95
HSPA8	Heat shock cognate 71 kDa protein	P11142;E9PKE3;P11142-2;E9PNE6;E9PN89;A8K7Q2;E9PLF4;P54652;E9PQQ4;E9PQK7;E9PK54;E9PI65;E9PN25;E9PPY6;E9PS65;E9PM13	P11142;E9PKE3;P11142-2;E9PNE6;E9PN89	11	27.1657	27.234	27.0974	336870000	643960000	21	20	33	70.897
PLEC	Plectin	Q15149-4;Q15149-7;Q15149-8;Q15149-9;Q15149-5;Q15149-6;Q15149-3;Q15149-2;Q15149;E9PMV1;H0YDN1;E9PKG0;A0A075B730;A0A087X1U6;E9PQ28;P58107;E9PIA2;Q9UPN3-5;Q9UPN3;H3BPE1;H3BQK9	Q15149-4;Q15149-7;Q15149-8;Q15149-9;Q15149-5;Q15149-6;Q15149-3;Q15149-2;Q15149	12	27.1637	27.1835	27.1439	372270000	663980000	96	114	28.9	516.19
MAP4K2	Mitogen-activated protein kinase kinase kinase kinase 2	Q12851-2;A0A0A6YYA7;Q12851;C9JCU6;H7C208;F2Z2B3;F8WCP4;F5H5A3;Q8IVH8-3;Q8IVH8-2;Q8IVH8	Q12851-2;A0A0A6YYA7;Q12851;C9JCU6	13	27.1188	27.0099	27.2277	297210000	613420000	19	21	27	90.808
MAP4K4	Mitogen-activated protein kinase kinase kinase kinase 4	A0A0D9SEY1;G5E948;O95819-3;O95819-5;H7C360;O95819-2;O95819;E7ESS2;E7EN19;H7C0P6;H7C3Z6	A0A0D9SEY1;G5E948;O95819-3;O95819-5;H7C360;O95819-2;O95819;E7ESS2;E7EN19;H7C0P6	14	26.8473	26.768	26.9266	255590000	557600000	27	29	22.1	151.08
VIM	Vimentin	P08670;B0YJC4;B0YJC5;Q5JVS8;P17661;H7C5W5;P41219;P41219-2;U3KPR1;B4DIR1;K7ELP4;K7EKH6;F8W835;K7EJU1;K7EKH9;CON__Q61726;A0A087X106;O43790;CON__O43790;P78385;CON__Q6NT21;CON__P78385;A0A087WYG8;Q16352;Q14533;CON__Q14533;P78386;CON__P78386;P07197-2;P07196;E7EMV2;E7ESP9;P07197;Q8IWY7	P08670;B0YJC4	15	26.7986	26.6995	26.8977	225730000	516690000	26	31	57.7	53.651
ATP5A1	ATP synthase subunit alpha, mitochondrial	P25705;P25705-2;P25705-3;K7EK77;K7ENJ4;K7ERX7;K7EJP1;K7EQH4;K7ESA0	P25705;P25705-2;P25705-3;K7EK77;K7ENJ4	16	26.7182	26.7229	26.7136	271380000	429770000	24	25	43.4	59.75
FLNC	Filamin-C	Q14315-2;Q14315	Q14315-2;Q14315	17	26.6007	26.8623	26.3391	269810000	353080000	34	39	16	287.28
CLTC	Clathrin heavy chain 1	Q00610-2;Q00610;A0A087WVQ6;A0A087WX41;P53675-2;P53675;J3KS13;K7EJJ5;J3KRF5	Q00610-2;Q00610;A0A087WVQ6	18	26.5716	26.7187	26.4245	252420000	370780000	28	32	25	187.89
CSK	Tyrosine-protein kinase CSK	P41240;H3BUM9;H3BN15;H3BU69	P41240	19	26.4113	26.3237	26.499	170870000	451330000	12	16	36	50.704
EEF1A1P5;EEF1A1;EEF1A2	Putative elongation factor 1-alpha-like 3;Elongation factor 1-alpha 1;Elongation factor 1-alpha 2	Q5VTE0;P68104;P68104-2;A0A087WVQ9;A0A087WV01;Q05639;A6PW80;Q5JR01	Q5VTE0;P68104;P68104-2;A0A087WVQ9;A0A087WV01;Q05639	20	26.3779	26.6651	26.0907	269230000	313620000	9	10	26.8	50.184
TAB1	TGF-beta-activated kinase 1 and MAP3K7-binding protein 1	Q15750;Q15750-2	Q15750;Q15750-2	21	26.3342	26.1228	26.5455	180180000	379680000	18	18	40.5	54.643
AHNAK	Neuroblast differentiation-associated protein AHNAK	Q09666;E9PQE3;E9PJZ0;E9PKR9;E9PJC6;E9PLK4;Q09666-2	Q09666	22	26.25	26.4607	26.0394	194580000	317470000	50	61	22.3	629.09
ABL2	Abelson tyrosine-protein kinase 2	P42684-7;P42684-5;P42684-4;P42684-10;P42684-8	P42684-7;P42684-5;P42684-4;P42684-10	23	26.1742	26.1735	26.1748	170170000	286810000	14	18	26.9	115.82
STOML2	Stomatin-like protein 2, mitochondrial	Q9UJZ1;A0A087WYB4;Q9UJZ1-2;F2Z2I8	Q9UJZ1;A0A087WYB4;Q9UJZ1-2	24	26.1635	25.6461	26.681	123790000	437930000	14	14	40.7	38.534
TUBB4B;TUBB8	Tubulin beta-4B chain;Tubulin beta-8 chain	P68371;Q3ZCM7;M0R2D3;M0R0X0;M0QY85;M0QY37;M0QX14;M0QZL7;M0R278;G3V2A3;M0R2T4;A0A075B724	P68371;Q3ZCM7	25	26.1041	26.0485	26.1597	157570000	370690000	13	16	41.3	49.83
ATP5B	ATP synthase subunit beta, mitochondrial;ATP synthase subunit beta	P06576;H0YH81;F8W079;F8W0P7;H0YI37	P06576;H0YH81	26	26.0565	25.959	26.1541	178000000	286770000	13	12	35.7	56.559
YES1	Tyrosine-protein kinase Yes	P07947;J3QRU1;P06241-3;P06241-2;E5RFS5;Q5TGY6;P09769;P06239;Q573B4;P06239-3	P07947;J3QRU1	27	25.9404	25.7785	26.1023	134130000	314620000	12	14	35	60.801
MAPK14	Mitogen-activated protein kinase 14	Q16539;Q16539-3;Q16539-5;Q16539-4;B4E0K5;B5TY33;H7C4E2;E7EX54	Q16539;Q16539-3;Q16539-5;Q16539-4;B4E0K5;B5TY33	28	25.8618	25.5394	26.1841	115270000	362750000	9	12	39.7	41.293
FECH	Ferrochelatase, mitochondrial	P22830-2;P22830;K7ELX4;K7EJX5;K7EPN2;K7EKP7	P22830-2;P22830;K7ELX4	29	25.7972	25.726	25.8684	137070000	245160000	11	11	33.1	48.624
FLNA	Filamin-A	Q5HY54;P21333-2;P21333;Q60FE5;A0A087WWY3;F8WE98;H0Y5C6;A0A0C4DGA1;H7C5L4	Q5HY54;P21333-2;P21333;Q60FE5;A0A087WWY3	30	25.7064	25.9618	25.4511	146580000	185350000	26	30	19.4	276.55
MYH9	Myosin-9	P35579;P35579-2;B1AH99;Q5BKV1;A0A0C4DFM8;A1L2Z2;REV__Q5T655;REV__S4R3H4;REV__E7EQT4;REV__Q9UKV3-5;REV__Q9UKV3;P12883;P13535;Q9UKX3;Q9Y623;P13533;P12882;P11055;Q9UKX2;A7E2Y1;A0A087X0T3	P35579;P35579-2	31	25.6681	25.8957	25.4405	137310000	206980000	37	44	27.8	226.53
CDK14	Cyclin-dependent kinase 14	O94921;O94921-3;O94921-2;E7EUK8;C9IYJ9;C9JWL6;Q96Q40-2;Q96Q40-4;Q96Q40-3;Q96Q40-5;Q96Q40;F8WF96	O94921;O94921-3;O94921-2;E7EUK8	32	25.6287	25.575	25.6823	110030000	307580000	12	14	29.6	53.056
PRKDC	DNA-dependent protein kinase catalytic subunit	P78527;P78527-2;F5GX40	P78527;P78527-2	33	25.5794	25.4201	25.7387	105400000	276510000	43	54	15.2	469.08
EPHB4	Ephrin type-B receptor 4	Q96L35;P54760;P54760-2;P54760-4;P54760-3;F8W9W0;P54756-3;F8VP57;P29322;P54756-2;B7ZKW7;P54756;B7ZKJ3	Q96L35;P54760	34	25.577	25.4377	25.7162	105740000	211100000	19	22	29.6	102.56
CSE1L	Exportin-2	P55060-3;P55060;P55060-4;P55060-2	P55060-3;P55060;P55060-4	35	25.3839	25.2061	25.5616	105480000	203960000	21	21	20.3	107.78
SLC25A5;SLC25A6;SLC25A4	ADP/ATP translocase 2;ADP/ATP translocase 2, N-terminally processed;ADP/ATP translocase 3;ADP/ATP translocase 1	P05141;P12236;P12235;V9GYG0;Q9H0C2	P05141;P12236;P12235	36	25.3771	25.4757	25.2785	91621000	177650000	6	8	30.2	32.852
MAP3K7;DKFZp586F0420	Mitogen-activated protein kinase kinase kinase 7	O43318-2;O43318;O43318-4;O43318-3;Q9UG54	O43318-2;O43318;O43318-4;O43318-3;Q9UG54	37	25.3656	25.2837	25.4475	91915000	176680000	14	16	24.9	64.229
ECH1	Delta(3,5)-Delta(2,4)-dienoyl-CoA isomerase, mitochondrial	Q13011;M0R248;M0QZW4;M0QYT0;M0QXS7;M0R1A2	Q13011;M0R248	38	25.3624	25.5381	25.1868	106780000	159980000	7	8	31.1	35.816
LMNB1	Lamin-B1	P20700;E9PBF6;A0A0D9SFE5;A0A0D9SFY5	P20700;E9PBF6;A0A0D9SFE5;A0A0D9SFY5	39	25.3205	25.4471	25.194	105980000	181090000	17	19	28.5	66.408
JAK1	Tyrosine-protein kinase JAK1	P23458;O60674	P23458	40	25.2888	24.7415	25.8362	74810000	218330000	19	23	18.5	133.28
MAPKAPK3	MAP kinase-activated protein kinase 3	Q16644;C9J8E1;C9JPW3;P49137-2;H7C0G6;Q96PN8;O43930;P51817	Q16644;C9J8E1	41	25.2328	25.2264	25.2391	92233000	151910000	10	9	21.5	42.987
SPTBN1	Spectrin beta chain, non-erythrocytic 1	Q01082;A0A087WUZ3;Q01082-3;Q01082-2;F8W6C1;A4QPE4;O15020-2;O15020;Q9H254-2;M0QZQ3;P11277-3;P11277;Q9H254-4;P11277-2;Q9H254;C9JY79;E9PJZ2	Q01082;A0A087WUZ3;Q01082-3;Q01082-2	42	25.171	25.3281	25.0139	91658000	141710000	19	24	12.6	274.61
RIPK1	Receptor-interacting serine/threonine-protein kinase 1	Q13546;Q13546-2	Q13546;Q13546-2	43	25.0833	25.0113	25.1554	55151000	110370000	12	14	23.8	75.93
HSPB1	Heat shock protein beta-1	P04792;F8WE04;C9J3N8	P04792;F8WE04	44	25.081	25.125	25.037	75387000	144790000	6	7	39	22.782
EEF1G	Elongation factor 1-gamma	P26641;P26641-2	P26641;P26641-2	45	25.0677	25.2088	24.9266	98982000	98527000	8	10	27.7	50.118
CLTA	Clathrin light chain A	P09496-2;P09496-4;P09496-3;P09496;F8WF69;P09496-5;C9J8P9	P09496-2;P09496-4;P09496-3;P09496;F8WF69;P09496-5;C9J8P9	46	24.9334	25.0447	24.8221	79591000	114030000	6	7	33.9	23.662
YWHAZ	14-3-3 protein zeta/delta	P63104;E7EX29;E7ESK7;E5RIR4;E9PD24;E7EVZ2;E5RGE1;B7Z2E6;H0YB80;B0AZS6;P63104-2	P63104;E7EX29;E7ESK7;E5RIR4;E9PD24;E7EVZ2	47	24.9214	24.919	24.9238	85185000	123940000	9	9	29.4	27.745
SPTAN1	Spectrin alpha chain, non-erythrocytic 1	Q13813;Q13813-3;Q13813-2;A0A0D9SGF6;A0A0D9SF54;A0A0D9SFF6;A0A0D9SFH4	Q13813;Q13813-3;Q13813-2;A0A0D9SGF6;A0A0D9SF54	48	24.813	24.9332	24.6928	70883000	120290000	21	23	10.9	284.54
TNPO1	Transportin-1	Q92973-2;Q92973;Q92973-3;S4R398;E7EW37;O14787-2;O14787;K7ENW1;K7ESC1;A0A075B780	Q92973-2;Q92973;Q92973-3	49	24.7772	24.5874	24.9671	54323000	115970000	11	12	15.8	101.31
HSPA9	Stress-70 protein, mitochondrial	P38646;D6RJI2;D6RA73;H0Y8S0;H0YBG6	P38646	50	24.6608	24.83	24.4916	56687000	103160000	11	13	26.5	73.68
EEF1D	Elongation factor 1-delta	E9PK01;P29692;E9PMW7;E9PPR1;E9PL12;E9PQ49;E9PI39;A0A087X1X7;P29692-2;E9PRY8;E9PIZ1;H0YCK7;E9PQZ1;P29692-4;E9PNW6;E9PQC9;E9PKK3;E9PK72;E9PJD0;H0YE58;E9PK06;H0YE72	E9PK01;P29692;E9PMW7;E9PPR1;E9PL12;E9PQ49;E9PI39;A0A087X1X7;P29692-2;E9PRY8;E9PIZ1;H0YCK7	51	24.6531	24.6553	24.6509	69014000	101540000	4	4	25.3	28.821
ULK3	Serine/threonine-protein kinase ULK3	Q6PHR2;Q6PHR2-3;Q6PHR2-4;H3BP85;H3BPN6;H3BT78;Q6PHR2-2	Q6PHR2;Q6PHR2-3;Q6PHR2-4	52	24.6179	24.4341	24.8016	52309000	96171000	11	11	21.8	53.444
NQO2	Ribosyldihydronicotinamide dehydrogenase [quinone]	Q5TD05;Q5TD07;P16083;A2A2U4	Q5TD05;Q5TD07;P16083;A2A2U4	53	24.6177	24.3386	24.8968	61584000	117280000	4	6	43.2	15.645
CORO1C	Coronin-1C;Coronin	Q9ULV4;Q9ULV4-2;Q9ULV4-3;B4E3S0;H0YHL7;F8VV53;F8W1H8;F8VUX3;F8VSA4;F8VRE9;F8VTT6;F8VVB7;Q6QEF8-4;Q6QEF8-3;Q6QEF8-2;J3QLV6;J3KSS5;Q6QEF8-5;Q6QEF8	Q9ULV4;Q9ULV4-2;Q9ULV4-3;B4E3S0	54	24.6024	24.5371	24.6677	45460000	94668000	9	13	31.6	53.248
EPHX2	Bifunctional epoxide hydrolase 2;Cytosolic epoxide hydrolase 2;Lipid-phosphate phosphatase	P34913;E5RFH6;E5RFU2;P34913-3;P34913-2;H0YAW7;E5RI53	P34913;E5RFH6;E5RFU2;P34913-3;P34913-2;H0YAW7	55	24.5258	24.4116	24.6399	57450000	114440000	7	8	14.6	62.615
HSP90AB1	Heat shock protein HSP 90-beta	P08238;Q58FF7;Q58FF8;F8W026;Q14568	P08238	56	24.5074	24.7856	24.2291	66537000	80784000	11	10	18.9	83.263
HIST1H1C;HIST1H1E;HIST1H1D;HIST1H1A	Histone H1.2;Histone H1.4;Histone H1.3;Histone H1.1	P16403;P10412;P16402;Q02539;P22492;P16401	P16403;P10412;P16402;Q02539	57	24.5034	24.7531	24.2536	60067000	78919000	7	8	29.6	21.364
CDK16	Cyclin-dependent kinase 16	A0A087WZU2;Q00536;Q00536-3;Q00536-2;E5RGN0;H0YAZ9;E5RJM2;E5RIY8;H0YBX5;E5RIU4;Q07002;Q07002-2;Q07002-3;H0YC36;H0YC60	A0A087WZU2;Q00536;Q00536-3;Q00536-2;E5RGN0;H0YAZ9	58	24.4833	23.7321	25.2344	50839000	100220000	10	10	24.1	51.159
TUBB;TUBB2A	Tubulin beta chain;Tubulin beta-2A chain	Q5JP53;P07437;Q5ST81;Q13885;A0A075B736;Q5SQY0;I3L2F9;A6NNZ2;G3V5W4;G3V2R8;G3V3R4;G3V2N6	Q5JP53;P07437;Q5ST81;Q13885	59	24.4279	24.3443	24.5114	36348000	113520000	2	4	39.2	47.766
TAB2	TGF-beta-activated kinase 1 and MAP3K7-binding protein 2	Q9NYJ8;Q9NYJ8-2;U3KQR0	Q9NYJ8;Q9NYJ8-2	60	24.3605	24.4776	24.2434	51086000	72465000	7	8	12.1	76.493
HSPA4	Heat shock 70 kDa protein 4	P34932;A0A087WYC1;A0A087WTS8;P34932-2	P34932;A0A087WYC1;A0A087WTS8	61	24.3032	24.4794	24.127	59139000	87386000	13	13	19.2	94.33
DYNC1H1	Cytoplasmic dynein 1 heavy chain 1	Q14204;H0YJ21	Q14204	62	24.2612	24.3176	24.2049	44254000	76561000	23	25	6.6	532.4
KTN1	Kinectin	Q86UP2-2;Q86UP2-3;Q86UP2-4;Q86UP2;G3V4Y7;B7Z6P3;G3V5P0;H0YJP2;G3V5G2	Q86UP2-2;Q86UP2-3;Q86UP2-4;Q86UP2	63	24.25	24.5565	23.9435	54527000	64256000	14	14	11.8	149.61
MELK	Maternal embryonic leucine zipper kinase	Q14680-2;Q14680-8;Q14680-7;Q14680;Q14680-3;Q14680-4;Q14680-5;Q14680-6;A0A0D9SGI4	Q14680-2;Q14680-8;Q14680-7;Q14680;Q14680-3;Q14680-4;Q14680-5;Q14680-6	64	24.1941	24.2148	24.1734	41856000	79334000	6	7	13.4	66.398
		P0DMV9;P0DMV8;A0A0G2JIW1;P0DMV8-2;V9GZ37	P0DMV9;P0DMV8;A0A0G2JIW1;P0DMV8-2;V9GZ37	65	24.1054	24.1805	24.0304	45925000	73464000	11	11	22.5	70.051
CCT8	T-complex protein 1 subunit theta	P50990-2;P50990;P50990-3;H7C4C8;H7C2U0	P50990-2;P50990;P50990-3;H7C4C8	66	24.1007	24.3877	23.8137	51810000	70588000	10	12	25	57.645
ECI2	Enoyl-CoA delta isomerase 2, mitochondrial	O75521-2;A0A0C4DGA2;O75521;F8WAW4;F1LLU7;C9JB63;F8W6J1	O75521-2;A0A0C4DGA2;O75521	67	24.0947	24.1037	24.0856	37510000	57707000	9	11	27.6	39.609
CCT2	T-complex protein 1 subunit beta	F8VQ14;F5GWF6;P78371;P78371-2	F8VQ14;F5GWF6;P78371;P78371-2	68	24.048	24.4373	23.6586	46063000	70835000	9	11	31	44.812
SRC	Proto-oncogene tyrosine-protein kinase Src	P12931;P12931-2;H2E272;H7C3Z8;H7C074;P42685-2;Q9H3Y6;P42685;A0A087WZG2;Q04912-2;P08581;Q04912;P08581-2	P12931;P12931-2	69	24.0256	24.0158	24.0354	22027000	39454000	4	5	30.2	59.834
ATP5O	ATP synthase subunit O, mitochondrial	P48047;H7C0C1;H7C086;H7C068	P48047;H7C0C1	70	24.0207	23.9834	24.0581	42061000	72975000	6	6	26.3	23.277
DHRS2	Dehydrogenase/reductase SDR family member 2, mitochondrial	C9JZP6;Q13268;Q13268-2;H0YJG9;H0YJP4	C9JZP6;Q13268;Q13268-2;H0YJG9;H0YJP4	71	24.0178	24.3249	23.7106	43028000	53206000	6	6	30.2	23.818
VCP	Transitional endoplasmic reticulum ATPase	P55072;C9JUP7;C9IZA5	P55072	72	23.9947	24.2153	23.774	41917000	61362000	11	11	17.2	89.321
RPSA	40S ribosomal protein SA	C9J9K3;P08865;A0A0C4DG17;F8WD59	C9J9K3;P08865;A0A0C4DG17	73	23.9684	23.8994	24.0373	38723000	65339000	4	5	25.5	29.404
ATP5E;ATP5EP2	ATP synthase subunit epsilon, mitochondrial;ATP synthase subunit epsilon-like protein, mitochondrial	P56381;Q5VTU8	P56381;Q5VTU8	74	23.9529	24.2044	23.7015	47146000	60025000	3	4	51	5.7797
BCAP31	B-cell receptor-associated protein 31	P51572;P51572-2	P51572;P51572-2	75	23.9511	24.0433	23.859	39145000	72177000	4	4	17.1	27.991
EPHB2	Ephrin type-B receptor 2	B1AKC9;P29323-2;P29323-3;P29323;Q6NVW1;Q15375-2;Q15375-4;Q15375;Q9UF33-2;Q9UF33-3;Q5JY90;U3NG26;Q06187;Q06187-2;C9JXA2;P29320	B1AKC9;P29323-2;P29323-3;P29323	76	23.9034	23.8986	23.9083	25555000	60728000	8	11	18	105.56
RPN1	Dolichyl-diphosphooligosaccharide--protein glycosyltransferase subunit 1	P04843;B7Z4L4;F8WF32	P04843;B7Z4L4	77	23.8993	23.8828	23.9158	39309000	72193000	9	9	18.3	68.569
CCT3	T-complex protein 1 subunit gamma	P49368;B4DUR8;P49368-2;Q5SZX6;E9PRC8;E9PQ35;Q5SZX9;Q5SZW8;E9PM09	P49368;B4DUR8;P49368-2	78	23.8873	24.1353	23.6393	49224000	61485000	11	12	23.5	60.533
CCT4	T-complex protein 1 subunit delta	P50991-2;P50991	P50991-2;P50991	79	23.8741	24.1828	23.5655	39294000	56709000	10	12	25.9	54.719
SFN	14-3-3 protein sigma	P31947-2;P31947	P31947-2;P31947	80	23.8618	23.8728	23.8508	32720000	59479000	2	2	20.4	24.336
LGALS1	Galectin-1	P09382;F8WEI7	P09382;F8WEI7	81	23.8412	23.5799	24.1025	23136000	56037000	4	4	34.1	14.716
YWHAG	14-3-3 protein gamma;14-3-3 protein gamma, N-terminally processed	P61981;A2IDB2;K7EIT4	P61981	82	23.8341	23.7245	23.9436	36523000	56605000	6	5	34.4	28.302
MYL6	Myosin light polypeptide 6	F8W1R7;P60660-2;P60660;J3KND3;G8JLA2;G3V1V0;B7Z6Z4;F8VPF3;G3V1Y7;F8W1I5;P14649;F8VXL3;H0YI43;F8VZU9;F8W180	F8W1R7;P60660-2;P60660;J3KND3;G8JLA2;G3V1V0;B7Z6Z4;F8VPF3	83	23.7933	23.9046	23.6821	35569000	54494000	5	5	33.1	16.29
LMNA	Prelamin-A/C;Lamin-A/C	P02545-3;P02545;P02545-6;Q3BDU5;P02545-2;P02545-5;P02545-4;Q5TCI8;H0YAB0;A0A0C4DGC5	P02545-3;P02545;P02545-6;Q3BDU5;P02545-2;P02545-5;P02545-4	84	23.7594	24.0247	23.4941	39221000	69162000	9	14	25.4	70.66
MAP4	Microtubule-associated protein 4;Microtubule-associated protein	P27816-6;P27816;E7EVA0;P27816-4;P27816-2;H7C4C5;B5MEG9;P27816-5	P27816-6;P27816;E7EVA0;P27816-4;P27816-2;H7C4C5;B5MEG9;P27816-5	85	23.7532	23.867	23.6394	36599000	48031000	9	9	12.9	119.96
LYN	Tyrosine-protein kinase Lyn	P07948;P07948-2;E5RJ37;P08631-3;P08631-2;P08631-4;H0Y3C5;P08631;J3KPD6	P07948;P07948-2	86	23.7419	23.6902	23.7935	32599000	63366000	10	10	26.2	58.573
ANXA2;ANXA2P2	Annexin A2;Annexin;Putative annexin A2-like protein	P07355;H0YMD0;H0YMU9;H0YN42;P07355-2;H0YMM1;H0YKS4;A6NMY6;H0YKZ7;H0YLV6;H0YMT9;H0YKX9;H0YKV8;H0YKL9;H0YMW4;H0YMD9;H0YM50;H0YNB8;H0YKN4;H0YNP5;H0YN28;H0YL33;H0YLE2;H0YN52;H0YNA0	P07355;H0YMD0;H0YMU9;H0YN42;P07355-2;H0YMM1;H0YKS4;A6NMY6;H0YKZ7;H0YLV6;H0YMT9;H0YKX9;H0YKV8;H0YKL9;H0YMW4	87	23.7363	23.986	23.4867	48864000	39914000	8	11	36.9	38.604
CDK8	Cyclin-dependent kinase 8	P49336-2;P49336;F5H6D4;A0A0D9SFZ2;A0A0D9SEP3	P49336-2;P49336	88	23.7078	23.8008	23.6149	28669000	61302000	5	10	25.1	53.155
EEF1B2	Elongation factor 1-beta	P24534;F8WF65;F2Z2G2;C9JZW3	P24534	89	23.7043	24.1234	23.2852	39225000	40540000	4	4	20	24.763
RPS25	40S ribosomal protein S25	P62851	P62851	90	23.6854	23.669	23.7018	36481000	46903000	5	4	38.4	13.742
HADHB	Trifunctional enzyme subunit beta, mitochondrial;3-ketoacyl-CoA thiolase	P55084;P55084-2;B5MD38;F5GZQ3;C9JEY0;C9JE81;C9K0M0	P55084;P55084-2;B5MD38;F5GZQ3;C9JEY0;C9JE81	91	23.6834	23.7415	23.6253	34902000	50652000	7	6	13.3	51.294
KPNB1	Importin subunit beta-1	Q14974;J3KTM9;Q14974-2;J3QR48;J3QKQ5	Q14974;J3KTM9;Q14974-2	92	23.6067	23.4476	23.7659	27253000	68119000	8	10	13.1	97.169
HSPA5	78 kDa glucose-regulated protein	P11021	P11021	93	23.5505	23.5752	23.5259	25783000	50476000	9	10	23.9	72.332
GCN1L1	Translational activator GCN1	Q92616	Q92616	94	23.5357	23.4994	23.572	17685000	39793000	11	17	8.7	292.75
XPO1	Exportin-1	O14980;C9JKM9;C9J673	O14980	95	23.5357	22.8945	24.1768	15659000	61073000	9	10	11	123.38
YWHAB	14-3-3 protein beta/alpha;14-3-3 protein beta/alpha, N-terminally processed	P31946-2;P31946;Q4VY20;Q4VY19;A0A0J9YWE8;A0A0J9YWZ2	P31946-2;P31946;Q4VY20;Q4VY19;A0A0J9YWE8	96	23.524	23.5564	23.4916	24357000	42536000	3	3	20.1	27.85
EIF3F	Eukaryotic translation initiation factor 3 subunit F	O00303;H0YDT6;A0A0D9SEZ9	O00303;H0YDT6	97	23.4858	23.543	23.4287	26893000	49578000	4	4	11.5	37.563
GAK	Cyclin-G-associated kinase	O14976;O14976-2;D6RC24;D6RAW3;D6RE78;A0A087X1U9;D6RF16;H0Y9M4;D6RAQ7;H0Y8H5	O14976;O14976-2	98	23.4188	23.3472	23.4903	33699000	41787000	10	12	15.2	143.19
SLC25A3	Phosphate carrier protein, mitochondrial	Q00325-2;Q00325;F8VVM2	Q00325-2;Q00325;F8VVM2	99	23.3948	23.2377	23.5519	24602000	45231000	4	4	10.2	39.958
IRAK1	Interleukin-1 receptor-associated kinase 1	P51617-4;P51617-2;P51617-3;D3YTB5;P51617;H7C224;H7C2I6;F8WAB6;H7C3C1;P51955-3;P51955-2;F6U4U2;P51955-4;P51955	P51617-4;P51617-2;P51617-3;D3YTB5;P51617;H7C224;H7C2I6	100	23.3938	23.2657	23.5218	22855000	55544000	6	9	18.6	68.021
ILVBL	Acetolactate synthase-like protein	M0R026;A1L0T0;M0QZX5	M0R026;A1L0T0	101	23.3851	23.4671	23.303	25056000	42920000	4	4	12	56.732
2009-09-01	Septin-9	Q9UHD8-7;Q9UHD8-2;Q9UHD8-5;Q9UHD8;Q9UHD8-3;K7EK18;K7EL40;Q9UHD8-4;Q9UHD8-9;Q9UHD8-8;K7ER52;K7ENL0;K7EIE4;K7EQD7;K7EJV0;K7ELJ9;K7EPY1;K7ER14;K7EIR4;K7EKN4;K7EN52;K7ENQ5;K7EJ51;K7EJZ2;K7ER34;K7EJL9	Q9UHD8-7;Q9UHD8-2;Q9UHD8-5;Q9UHD8;Q9UHD8-3;K7EK18;K7EL40;Q9UHD8-4;Q9UHD8-9;Q9UHD8-8	102	23.3795	23.6293	23.1298	30784000	38548000	8	7	18.2	63.502
RAB1A;RAB1B	Ras-related protein Rab-1A;Ras-related protein Rab-1B	P62820;P62820-2;E7END7;P62820-3;E9PLD0;Q9H0U4;H0YMN7;A0A087WTI1;H0YNE9;Q92930;P61006-2;P61006;H0YLJ8;H0YL94;Q92928;P51153;P59190-2;P59190	P62820;P62820-2;E7END7;P62820-3;E9PLD0;Q9H0U4	103	23.3468	23.6688	23.0248	25511000	32940000	6	5	28.8	22.677
PSMC1	26S protease regulatory subunit 4	P62191;P62191-2	P62191;P62191-2	104	23.346	23.4262	23.2659	26696000	13675000	6	5	13.4	49.184
HIST1H2BL;HIST1H2BM;HIST1H2BN;HIST1H2BH;HIST2H2BF;HIST2H2BE;HIST1H2BC;HIST1H2BD;H2BFS;HIST1H2BB;HIST1H2BO;HIST1H2BJ;HIST1H2BK;HIST1H2BI;HIST3H2BB;HIST1H2BA	Histone H2B type 1-L;Histone H2B type 1-M;Histone H2B type 1-N;Histone H2B type 1-H;Histone H2B type 2-F;Histone H2B type 2-E;Histone H2B type 1-C/E/F/G/I;Histone H2B type 1-D;Histone H2B type F-S;Histone H2B type 1-B;Histone H2B type 1-O;Histone H2B type 1-J;Histone H2B type 1-K;Histone H2B;Histone H2B type 3-B;Histone H2B type 1-A	Q99880;Q99879;Q99877;Q93079;Q5QNW6;Q16778;P62807;P58876;P57053;P33778;P23527;P06899;O60814;B2R4S9;Q5QNW6-2;U3KQK0;Q8N257;Q96A08	Q99880;Q99879;Q99877;Q93079;Q5QNW6;Q16778;P62807;P58876;P57053;P33778;P23527;P06899;O60814;B2R4S9;Q5QNW6-2;U3KQK0;Q8N257;Q96A08	105	23.3315	23.4981	23.1648	23048000	49604000	3	4	33.3	13.952
DYNC1LI1	Cytoplasmic dynein 1 light intermediate chain 1	Q9Y6G9;E9PHI6;C9JGM7;C9JLW1	Q9Y6G9;E9PHI6	106	23.2986	23.5228	23.0744	24604000	30583000	5	6	14.5	56.578
KRT18	Keratin, type I cytoskeletal 18	F8VZY9;P05783;CON__H-INV:HIT000015463;Q14525;CON__Q14525;A0A087X2I6;Q15323;CON__Q9UE12;CON__Q15323;CON__A2A5Y0;O76013-2;CON__Q92764;C4AM86;Q14532;CON__Q14532;O76014;CON__A2AB72;Q92764;CON__Q497I4;O76015;CON__O76015;O76013;CON__O76013;CON__O76014;CON__REFSEQ:XP_986630;Q2M2I5;CON__Q2M2I5	F8VZY9;P05783	107	23.283	23.4499	23.1161	27719000	31092000	9	9	31.5	43.774
DCTN2	Dynactin subunit 2	Q13561;Q13561-3;Q13561-2;F8W1I6;H0YI98;F8VW18;F8VRV7;H0YHL1;F8W0U6;F8VX93	Q13561;Q13561-3;Q13561-2;F8W1I6;H0YI98;F8VW18	108	23.2725	23.2425	23.3026	27482000	44867000	10	10	27.7	44.23
PGRMC1	Membrane-associated progesterone receptor component 1	O00264;O00264-2	O00264;O00264-2	109	23.2724	23.2366	23.3083	19050000	35447000	3	3	15.9	21.671
DGUOK	Deoxyguanosine kinase, mitochondrial	Q16854-4;Q16854-2;Q16854-3;Q16854-5;Q16854;Q16854-6	Q16854-4;Q16854-2;Q16854-3;Q16854-5;Q16854	110	23.2666	23.5773	22.9559	24941000	44721000	3	3	16.6	17.256
HADHA	Trifunctional enzyme subunit alpha, mitochondrial;Long-chain enoyl-CoA hydratase;Long chain 3-hydroxyacyl-CoA dehydrogenase	P40939;H0YFD6;P40939-2	P40939	111	23.258	23.5769	22.9391	23410000	38659000	7	9	16	82.999
SYNPO	Synaptopodin	Q8N3V7-2;Q8N3V7-3;Q8N3V7	Q8N3V7-2;Q8N3V7-3;Q8N3V7	112	23.2217	23.0475	23.396	17877000	48787000	7	8	10.6	96.395
SEPT7;DKFZp586I031	Septin-7	G3V1Q4;E7ES33;Q16181-2;Q16181;E7EPK1;Q5JXL7;H0Y3Y4	G3V1Q4;E7ES33;Q16181-2;Q16181;E7EPK1;Q5JXL7	113	23.204	23.5362	22.8717	30945000	25180000	7	5	13	44.842
EIF3H;EIF3S3	Eukaryotic translation initiation factor 3 subunit H	A0A087WZK9;O15372;B3KS98;E5RGU4;E5RHC7;E5RH59;E5RFW7;E5RFH0;E5RJT0	A0A087WZK9;O15372;B3KS98;E5RGU4;E5RHC7;E5RH59;E5RFW7;E5RFH0	114	23.1902	23.2019	23.1785	17920000	49253000	4	4	12.6	39.589
ATP5H	ATP synthase subunit d, mitochondrial	O75947-2;O75947;F5H608	O75947-2;O75947;F5H608	115	23.183	22.9667	23.3994	25321000	39320000	3	3	20.4	15.773
IPO7	Importin-7	O95373	O95373	116	23.1828	22.7557	23.6099	17809000	48238000	7	9	7.2	119.52
NCL	Nucleolin	P19338;H7BY16;C9JYW2;C9JLB1;C9J1H7;C9JWL1	P19338	117	23.1289	23.3056	22.9522	24919000	30444000	8	8	15.1	76.613
VDAC1	Voltage-dependent anion-selective channel protein 1	P21796;C9JI87	P21796;C9JI87	118	23.117	22.493	23.741	11937000	55011000	5	7	29.3	30.772
PHGDH	D-3-phosphoglycerate dehydrogenase	O43175;Q5SZU1	O43175;Q5SZU1	119	23.086	22.7929	23.3791	13043000	46755000	6	10	22.9	56.65
LIMA1	LIM domain and actin-binding protein 1	F8VQE1;Q9UHB6-2;Q9UHB6;F8VRN8;F8VS07;Q9UHB6-3	F8VQE1;Q9UHB6-2;Q9UHB6;F8VRN8;F8VS07;Q9UHB6-3	120	23.0824	23.0575	23.1072	15433000	30987000	8	9	19.9	66.99
ATP5D	ATP synthase subunit delta, mitochondrial	P30049	P30049	121	23.0608	23.1167	23.0048	23135000	37544000	2	3	17.3	17.49
COX5A	Cytochrome c oxidase subunit 5A, mitochondrial	P20674;H3BRM5;H3BV69;H3BNX8	P20674;H3BRM5;H3BV69;H3BNX8	122	23.049	23.0044	23.0936	20422000	31894000	4	4	26.7	16.762
EIF3B	Eukaryotic translation initiation factor 3 subunit B	P55884;P55884-2;C9JQN7;C9JZG1	P55884;P55884-2	123	23.0265	22.9091	23.1438	23158000	35031000	4	4	7.4	92.48
GAPDH	Glyceraldehyde-3-phosphate dehydrogenase	P04406-2;P04406;E7EUT5;O14556	P04406-2;P04406;E7EUT5	124	22.9925	23.2555	22.7296	16324000	19827000	5	5	30.4	31.548
ATP5L	ATP synthase subunit g, mitochondrial	E9PN17;O75964;Q7Z4Y8	E9PN17;O75964	125	22.9891	22.9759	23.0022	19560000	34542000	5	5	72.4	8.4518
SUB1	Activated RNA polymerase II transcriptional coactivator p15	P53999;D6RC37;D6R970	P53999	126	22.9694	23.0387	22.9002	18547000	28512000	4	4	33.9	14.395
CCT7	T-complex protein 1 subunit eta	Q99832-3;Q99832;Q99832-4;F8WAM2;Q99832-2	Q99832-3;Q99832;Q99832-4	127	22.9495	23.1986	22.7005	20250000	34916000	4	5	8.8	54.804
LMNB2	Lamin-B2	Q03252;J9JID7	Q03252;J9JID7	128	22.9109	23.2424	22.5794	22895000	22043000	7	8	21.8	69.948
DDOST	Dolichyl-diphosphooligosaccharide--protein glycosyltransferase 48 kDa subunit	P39656-3;A0A0C4DGS1;P39656;P39656-2;U3KQ84	P39656-3;A0A0C4DGS1;P39656;P39656-2;U3KQ84	129	22.9075	22.883	22.932	16355000	31976000	3	4	10.5	49.019
EIF3L	Eukaryotic translation initiation factor 3 subunit L	Q9Y262;B0QY89;Q9Y262-2;B0QY90;C9JHP4;C9K0Q7;H7C3A0;H0Y7E6	Q9Y262;B0QY89;Q9Y262-2;B0QY90	130	22.8981	22.663	23.1332	16433000	40317000	6	9	15.8	66.726
ACTR1A;ACTR1B	Alpha-centractin;Beta-centractin	P61163;R4GMT0;P42025	P61163;R4GMT0;P42025	131	22.8935	23.4048	22.3821	14969000	16397000	3	4	12	42.613
SRSF2	Serine/arginine-rich splicing factor 2	J3KP15;Q01130;J3QL05;Q01130-2;Q9BRL6-2;Q9BRL6	J3KP15;Q01130;J3QL05;Q01130-2	132	22.8743	22.7961	22.9525	19850000	38067000	5	5	24.1	15.371
CCT6A	T-complex protein 1 subunit zeta	P40227;P40227-2	P40227;P40227-2	133	22.8673	23.1199	22.6147	21848000	20849000	8	7	20.5	58.024
SF3A2	Splicing factor 3A subunit 2	Q15428;K7EMT0	Q15428;K7EMT0	134	22.8464	23.1348	22.558	23536000	25437000	5	5	9.1	49.255
EIF3I	Eukaryotic translation initiation factor 3 subunit I	Q13347;Q5TFK1	Q13347	135	22.8398	22.9307	22.749	18083000	29118000	4	4	13.5	36.501
SF3B2	Splicing factor 3B subunit 2	A0A087WZZ5;Q13435;E9PPJ0;H0YCG1;E9PJ04;E9PJT3;E9PIL8	A0A087WZZ5;Q13435;E9PPJ0;H0YCG1;E9PJ04;E9PJT3	136	22.8369	22.7519	22.9219	15982000	26730000	6	7	10.3	97.584
HDAC6	Histone deacetylase 6	Q9UBN7;A6NDI8;E7EPS2;Q9UBN7-2;C9J172;E9PEH1;E7EP63;E7ER52;C9JEF4	Q9UBN7;A6NDI8;E7EPS2;Q9UBN7-2	137	22.8295	22.455	23.2039	15356000	39649000	7	7	5.8	131.42
PSMA1	Proteasome subunit alpha type-1	P25786;P25786-2;F5GX11;B4DEV8;F5H112	P25786;P25786-2;F5GX11	138	22.7928	23.0989	22.4867	23473000	25225000	5	4	20.5	29.555
MAP3K1	Mitogen-activated protein kinase kinase kinase 1	Q13233	Q13233	139	22.7864	22.6597	22.913	8501800	23066000	6	9	8.7	164.47
RPS4X	40S ribosomal protein S4, X isoform	P62701;Q8TD47;C9JEH7;P22090	P62701	140	22.7536	22.5367	22.9705	15433000	41382000	5	7	28.1	29.597
SF3B3	Splicing factor 3B subunit 3	Q15393;Q15393-3;J3QL37;Q15393-2	Q15393	141	22.7469	22.8216	22.6723	20826000	19418000	8	6	7.3	135.58
LUC7L2;LUC7L	Putative RNA-binding protein Luc7-like 2;Putative RNA-binding protein Luc7-like 1	Q9Y383-3;A0A0A6YYC3;Q9Y383-2;Q9Y383;Q96HJ9-2;A0A0A6YYJ8;A8MYV2;Q9NQ29-2;Q9NQ29-3;Q9NQ29;B8ZZ10;B8ZZ12;B8ZZ09	Q9Y383-3;A0A0A6YYC3;Q9Y383-2;Q9Y383;Q96HJ9-2;A0A0A6YYJ8;A8MYV2;Q9NQ29-2;Q9NQ29-3;Q9NQ29	142	22.7445	22.6576	22.8313	13552000	32732000	7	8	25.4	46.228
CDK1;CDK2	Cyclin-dependent kinase 1;Cyclin-dependent kinase 2	P06493;A0A024QZP7;E5RIU6;A0A087WZZ9;E7ESI2;P06493-2;P24941-2;K7ELV5;Q00526;G3V317;F8VXD2;F8VYH9;P11802-2;F8VZZ0;F8VTV8;F8VWX7;F8VZ51;K7EJ83;Q00535-2;P11802;Q9BVE2;Q00534;A0A087X209;J3QSD7;Q9NYV4-3;Q14004-2;Q9NYV4-2;Q9NYV4;Q14004	P06493;A0A024QZP7;E5RIU6;A0A087WZZ9;E7ESI2;P06493-2;P24941-2	143	22.743	22.6347	22.8513	18098000	30681000	3	3	16.2	34.095
ATP5F1	ATP synthase subunit b, mitochondrial	Q5QNZ2;P24539	Q5QNZ2;P24539	144	22.7408	22.6122	22.8694	13212000	28561000	4	4	17.4	22.275
PSMB6	Proteasome subunit beta type-6	P28072;I3L3X7;A0A087X2I4	P28072	145	22.7359	23.1859	22.2859	25221000	24703000	5	4	21.3	25.357
SEC22B	Vesicle-trafficking protein SEC22b	O75396;A0A087X1A9	O75396	146	22.7294	22.8469	22.6119	17338000	28697000	7	7	27.9	24.593
RAN	GTP-binding nuclear protein Ran	P62826;B5MDF5;J3KQE5;F5H018;H0YFC6;B4DV51;A0A087X0W0	P62826;B5MDF5;J3KQE5;F5H018	147	22.7198	22.7218	22.7178	16990000	26496000	4	4	21.8	24.423
EIF3E	Eukaryotic translation initiation factor 3 subunit E	P60228;E5RGA2;E5RIT4;H0YAW4;H0YBR5;E5RHS5	P60228;E5RGA2	148	22.7111	22.6737	22.7485	13811000	33141000	5	7	12.4	52.22
TCP1	T-complex protein 1 subunit alpha	P17987;E7ERF2;F5H136;E7EQR6;F5H726;F5H676;F5H282;F5GZI8;F5H7Y1;F5GYL4;F5GZ03	P17987;E7ERF2;F5H136	149	22.697	22.9029	22.4911	18383000	23470000	8	9	26.3	60.343
GNB2;GNB4;GNB1	Guanine nucleotide-binding protein G(I)/G(S)/G(T) subunit beta-2;Guanine nucleotide-binding protein subunit beta-4	E7EP32;P62879;C9JZN1;C9JIS1;C9JXA5;Q9HAV0;B1AKQ8;F5H8J8;F5H100;P62879-2;F5H0S8;P16520-2;E9PCP0;P16520;C9JD14;H7C5J5	E7EP32;P62879;C9JZN1;C9JIS1;C9JXA5;Q9HAV0;B1AKQ8	150	22.669	22.4563	22.8817	12113000	28900000	3	5	17.2	32.408
TUBB6	Tubulin beta-6 chain	Q9BUF5;K7ESM5;K7ESQ3;K7EQT3;K7EJ64;K7ERA8;K7EJZ4;K7EL29;K7EN98;K7EPE5	Q9BUF5;K7ESM5	151	22.6671	22.3603	22.9739	16253000	43040000	6	6	30.5	49.857
BAG2	BAG family molecular chaperone regulator 2	O95816;O95816-2	O95816;O95816-2	152	22.6462	22.6777	22.6147	14667000	26322000	6	6	32.7	23.772
GNB2L1	Guanine nucleotide-binding protein subunit beta-2-like 1	P63244;D6RHH4;J3KPE3;D6RFX4;H0YAF8;D6R9Z1;H0Y8W2;D6R9L0;D6RAU2;E9PD14;D6RBD0;D6RFZ9;H0YAM7;D6RAC2;D6REE5;D6RGK8;D6RF23;D6R909;H0Y8R5;H0Y9P0;D6RHJ5	P63244;D6RHH4;J3KPE3;D6RFX4;H0YAF8;D6R9Z1;H0Y8W2;D6R9L0;D6RAU2;E9PD14;D6RBD0;D6RFZ9;H0YAM7;D6RAC2	153	22.5999	22.3379	22.8619	14558000	24303000	6	6	32.5	35.076
CHCHD3	Coiled-coil-helix-coiled-coil-helix domain-containing protein 3, mitochondrial	Q9NX63;C9JRZ6;F8WAR4	Q9NX63;C9JRZ6;F8WAR4	154	22.5984	22.4242	22.7727	17163000	31482000	5	6	27.8	26.152
TYK2	Tyrosine-protein kinase;Non-receptor tyrosine-protein kinase TYK2	E9PM19;P29597;E9PPF2;H0YE41;K7EJR6	E9PM19;P29597;E9PPF2	155	22.5645	22.3944	22.7346	14464000	33899000	8	11	13.4	112.96
TPR	Nucleoprotein TPR	P12270;P12270-2;Q5SWX9	P12270	156	22.5124	22.9715	22.0533	21052000	28153000	12	11	5.7	267.29
CLTB	Clathrin light chain B	P09497-2;P09497;D6RJD1	P09497-2;P09497	157	22.5074	22.63	22.3848	15965000	16703000	3	3	16.1	23.181
DBN1	Drebrin	Q16643;Q16643-3;D6R9W4;Q16643-2;D6RFI1;D6RCR4;D6R9Q9	Q16643;Q16643-3;D6R9W4;Q16643-2	158	22.4964	21.9674	23.0254	12440000	32477000	6	8	12.2	71.428
H3F3B;H3F3A;HIST2H3A;HIST3H3;HIST1H3A;H3F3C;HIST2H3PS2	Histone H3;Histone H3.2;Histone H3.1t;Histone H3.3;Histone H3.1;Histone H3.3C	K7EMV3;B4DEB1;K7EK07;Q71DI3;Q16695;P84243;P68431;K7ES00;K7EP01;Q6NXT2;Q5TEC6	K7EMV3;B4DEB1;K7EK07;Q71DI3;Q16695;P84243;P68431;K7ES00;K7EP01;Q6NXT2;Q5TEC6	159	22.4876	22.4806	22.4946	17079000	32509000	3	3	25	10.334
RPS5	40S ribosomal protein S5;40S ribosomal protein S5, N-terminally processed	M0R0F0;P46782;M0R0R2;M0QZN2	M0R0F0;P46782;M0R0R2;M0QZN2	160	22.4465	22.5805	22.3124	15639000	19916000	5	5	32.5	22.391
FASN	Fatty acid synthase;[Acyl-carrier-protein] S-acetyltransferase;[Acyl-carrier-protein] S-malonyltransferase;3-oxoacyl-[acyl-carrier-protein] synthase;3-oxoacyl-[acyl-carrier-protein] reductase;3-hydroxyacyl-[acyl-carrier-protein] dehydratase;Enoyl-[acyl-carrier-protein] reductase;Oleoyl-[acyl-carrier-protein] hydrolase	P49327	P49327	161	22.4378	22.7528	22.1227	17030000	12132000	8	6	4	273.42
RAB11A;RAB11B	Ras-related protein Rab-11A;Ras-related protein Rab-11B	P62491-2;H3BMH2;Q15907-2;H3BSC1;P62491;Q15907;M0R377;M0R2D0;H3BN38;B4DQU5;P57735;A0A0C4DGX5	P62491-2;H3BMH2;Q15907-2;H3BSC1;P62491;Q15907	162	22.3634	22.2896	22.4371	11378000	22308000	4	4	23.9	17.659
VDAC2	Voltage-dependent anion-selective channel protein 2	A0A0A0MR02;P45880-2;P45880;P45880-1;Q5JSD2;Q5JSD1;A2A3S1	A0A0A0MR02;P45880-2;P45880;P45880-1;Q5JSD2;Q5JSD1	163	22.3592	21.6018	23.1165	8559700	43321000	4	5	22	30.348
HSPH1	Heat shock protein 105 kDa	Q92598-2;Q92598-3;Q92598;Q92598-4;A0A0A0MSM0;D6RJ96;E9PDE8;O95757;R4GN69	Q92598-2;Q92598-3;Q92598;Q92598-4;A0A0A0MSM0	164	22.3551	22.6532	22.0569	15095000	17404000	7	8	14	92.115
SF3B1	Splicing factor 3B subunit 1	O75533;H7C341	O75533	165	22.352	22.5073	22.1967	14658000	17512000	8	8	7.6	145.83
ACTN1	Alpha-actinin-1	H9KV75;P12814-2;P12814;P12814-3;P12814-4;P35609-2;P35609;G3V2X9;H0YJ11;G3V2W4;H0YJW3;G3V2N5;H7C5W8;Q08043;A0A087WSZ2;G3V2E8;G3V5M4;F6THM6	H9KV75;P12814-2;P12814;P12814-3;P12814-4	166	22.3393	22.2792	22.3995	11921000	29297000	7	10	13.9	94.825
ATP1A1;ATP1A3;ATP1A2	Sodium/potassium-transporting ATPase subunit alpha-1;Sodium/potassium-transporting ATPase subunit alpha-3;Sodium/potassium-transporting ATPase subunit alpha-2	P05023-3;P05023-4;P05023;P05023-2;M0R116;B1AKY9;P13637;P50993;P13637-2;P13637-3;A0A0A0MT26;H0Y7C1;Q5TC02;Q5TC01;M0QXF2;E9PRA5;Q13733;P20648	P05023-3;P05023-4;P05023;P05023-2;M0R116;B1AKY9;P13637;P50993;P13637-2;P13637-3;A0A0A0MT26	167	22.3247	22.4859	22.1636	14238000	21034000	7	8	9.7	109.55
PDGFRB	Platelet-derived growth factor receptor beta	P09619;E5RJ14;E5RH16;P09619-2	P09619	168	22.3008	22.1471	22.4544	34211000	60407000	7	9	17	123.97
RPS14	40S ribosomal protein S14	P62263;H0YB22;E5RH77	P62263	169	22.2776	22.3474	22.2079	14061000	18060000	5	4	19.9	16.273
DYNLRB1;DYNLRB2	Dynein light chain roadblock-type 1;Dynein light chain roadblock-type 2	Q9NP97;Q8TF09;H3BNG9;H3BPA0;Q9NP97-2;Q7Z4M1;H3BQI1;B1AKR6	Q9NP97;Q8TF09;H3BNG9;H3BPA0;Q9NP97-2;Q7Z4M1;H3BQI1;B1AKR6	170	22.2764	22.2007	22.3522	11925000	18255000	2	2	21.9	10.921
CCT5	T-complex protein 1 subunit epsilon	P48643-2;E7ENZ3;B7ZAR1;E9PCA1;P48643	P48643-2;E7ENZ3;B7ZAR1;E9PCA1;P48643	171	22.2687	22.0543	22.4831	7599800	20450000	6	5	13.6	49.526
GANAB	Neutral alpha-glucosidase AB	Q14697;Q14697-2;F5H6X6;E9PKU7;E9PNH1	Q14697;Q14697-2;F5H6X6;E9PKU7	172	22.2601	22.3601	22.1601	9520300	20803000	8	9	9.3	106.87
RUVBL2	RuvB-like 2	Q9Y230;Q9Y230-2;M0R0Y3;X6R2L4;M0QXI6;M0R0Z0	Q9Y230;Q9Y230-2;M0R0Y3;X6R2L4	173	22.2484	22.1623	22.3344	10771000	17205000	7	7	20.7	51.156
2002-09-01	Septin-2	B5MCX3;Q15019;Q15019-2;C9J2Q4;C9IY94;C9J938;C9JB25;Q15019-3;C9IZU3;C9JQJ4;B5MD47;C9JZI2;H7C310;H7C2Y0;A0A0K0K1E7;C9JFT1;F8WB65	B5MCX3;Q15019;Q15019-2;C9J2Q4;C9IY94;C9J938;C9JB25;Q15019-3;C9IZU3;C9JQJ4;B5MD47	174	22.2443	22.3932	22.0954	11943000	20879000	7	9	32.4	36.94
PSMA6	Proteasome subunit alpha type;Proteasome subunit alpha type-6	G3V3I1;G3V295;P60900;G3V5Z7;G3V3U4;G3V4S5;G3V2S7;P60900-2;P60900-3	G3V3I1;G3V295;P60900;G3V5Z7;G3V3U4;G3V4S5;G3V2S7;P60900-2	175	22.244	22.5988	21.8892	15195000	16977000	3	4	25.7	16.645
PSMC5	26S protease regulatory subunit 8	P62195-2;P62195;J3QQM1;J3QLH6;J3KRP2;J3QSA9;J3QRR3;J3QRW1;J3QSE0;Q8NB90-3;Q8NB90-2;Q8NB90	P62195-2;P62195;J3QQM1;J3QLH6;J3KRP2;J3QSA9	176	22.2388	22.3863	22.0912	12612000	19031000	5	5	19.8	44.784
PRDX1	Peroxiredoxin-1	Q06830;A0A0A0MRQ5;A0A0A0MSI0	Q06830;A0A0A0MRQ5;A0A0A0MSI0	177	22.2382	22.7529	21.7235	17988000	21629000	3	4	23.6	22.11
ADRM1	Proteasomal ubiquitin receptor ADRM1	Q16186;A0A087WX59;A0A087WUX6	Q16186;A0A087WX59	178	22.2159	22.3415	22.0903	12702000	19271000	3	4	9.8	42.153
DYNC1I2	Cytoplasmic dynein 1 intermediate chain 2	E7EQL5;Q13409-6;Q13409-3;Q13409-7;E7ET01;E7EQU2;E7ESD3;Q13409-2;Q13409-5;Q13409;E7EUM4;E7ETL8;E7EMU4;E7EV09;E9PGG1;E7ERR6;E7ERH4;E7EU01	E7EQL5;Q13409-6;Q13409-3;Q13409-7;E7ET01;E7EQU2;E7ESD3;Q13409-2;Q13409-5;Q13409;E7EUM4;E7ETL8;E7EMU4;E7EV09;E9PGG1;E7ERR6;E7ERH4	179	22.2038	22.1315	22.2762	11924000	21273000	5	5	22.6	34.913
HIST1H4A	Histone H4	P62805	P62805	180	22.1811	22.1298	22.2323	12397000	23152000	5	5	30.1	11.367
RPS23	40S ribosomal protein S23	P62266;D6RDJ2;D6RIX0;D6R9I7;D6RD47	P62266;D6RDJ2;D6RIX0;D6R9I7;D6RD47	181	22.1736	22.164	22.1831	9188600	17696000	2	3	21	15.807
COG7	Conserved oligomeric Golgi complex subunit 7	P83436	P83436	182	22.1578	21.7132	22.6024	9382100	22575000	7	7	9.2	86.343
COX5B	Cytochrome c oxidase subunit 5B, mitochondrial	P10606	P10606	183	22.1378	22.0242	22.2514	9989000	18644000	2	2	20.9	13.696
PSMA7;PSMA8	Proteasome subunit alpha type-7;Proteasome subunit alpha type-7-like	O14818;O14818-2;H0Y586;Q8TAA3-2;A0A087WYS6;Q8TAA3-5;Q8TAA3;O14818-4	O14818;O14818-2;H0Y586;Q8TAA3-2;A0A087WYS6;Q8TAA3-5;Q8TAA3	184	22.0977	22.4647	21.7308	10821000	19571000	4	6	29.8	27.887
SNRPD2	Small nuclear ribonucleoprotein Sm D2	P62316;K7ERG4;P62316-2;K7EJB5	P62316;K7ERG4;P62316-2	185	22.0908	21.8219	22.3597	7363100	20457000	2	3	22	13.527
COG5	Conserved oligomeric Golgi complex subunit 5	Q9UP83-3;Q9UP83;Q9UP83-2;U3KQU7	Q9UP83-3;Q9UP83;Q9UP83-2;U3KQU7	186	22.09	21.6488	22.5311	10204000	21540000	6	8	10.3	90.808
CDK7	Cyclin-dependent kinase 7	D6R9G1;D6RAD4;P50613;D6REC6;Q9C098	D6R9G1;D6RAD4;P50613;D6REC6	187	22.0619	21.8836	22.2402	9865900	18144000	5	4	20.2	28.502
IMMT	Mitochondrial inner membrane protein	H7C463;C9J406;B9A067;Q16891-3;Q16891-2;Q16891-4;Q16891	H7C463;C9J406;B9A067;Q16891-3;Q16891-2;Q16891-4;Q16891	188	22.0335	21.2858	22.7811	7866700	26234000	5	5	10.4	68.064
OGDH;OGDHL	2-oxoglutarate dehydrogenase, mitochondrial;2-oxoglutarate dehydrogenase-like, mitochondrial	E9PFG7;Q02218-2;Q02218;E9PDF2;E9PCR7;A0A0D9SFS3;Q9ULD0-3;Q9ULD0-2;Q9ULD0	E9PFG7;Q02218-2;Q02218;E9PDF2;E9PCR7;A0A0D9SFS3;Q9ULD0-3;Q9ULD0-2;Q9ULD0	189	22.0277	22.1984	21.8571	10781000	16095000	3	4	3.9	99.015
ENO1	Alpha-enolase	P06733;P06733-2;K7EM90;E5RI09;E5RG95;K7EPM1;K7EKN2;E5RGZ4;P13929-3;P13929-2;P13929	P06733;P06733-2	190	21.9992	22.4045	21.594	7850600	11462000	3	3	25.3	47.168
EIF3C;EIF3CL	Eukaryotic translation initiation factor 3 subunit C;Eukaryotic translation initiation factor 3 subunit C-like protein	Q99613-2;Q99613;B5ME19;H3BPE4	Q99613-2;Q99613;B5ME19	191	21.9967	21.9851	22.0083	9553500	20822000	6	8	9	104.1
HNRNPU	Heterogeneous nuclear ribonucleoprotein U	Q00839-2;Q00839;Q5RI18	Q00839-2;Q00839	192	21.9786	22.0365	21.9208	7267300	13087000	5	6	8.1	88.979
SF3A1	Splicing factor 3A subunit 1	Q15459;Q15459-2	Q15459;Q15459-2	193	21.9763	21.9908	21.9618	10018000	16413000	3	3	3.4	88.885
PHF5A	PHD finger-like domain-containing protein 5A	Q7RTV0	Q7RTV0	194	21.937	21.9166	21.9573	11363000	18880000	3	3	26.4	12.405
HSP90AA1	Heat shock protein HSP 90-alpha	P07900;P07900-2	P07900;P07900-2	195	21.9345	21.9325	21.9364	7577600	13354000	3	3	11.5	84.659
SRSF6	Serine/arginine-rich splicing factor 6	Q13247-3;Q13247;A0A0D9SEM4;Q08170;A0A0D9SGD2;B4DJK0;Q13247-2;B4DUA4;Q13243-3;Q13243	Q13247-3;Q13247	196	21.8714	21.9081	21.8346	10868000	24038000	5	6	16.1	38.418
SRRM2	Serine/arginine repetitive matrix protein 2	Q9UQ35	Q9UQ35	197	21.862	21.8219	21.902	7495000	19660000	4	6	2.8	299.61
FLNB	Filamin-B	O75369-2;O75369-9;O75369;O75369-8;O75369-6;O75369-3;O75369-5;O75369-4;E7EN95;O75369-7;A0A0A0MT44	O75369-2;O75369-9;O75369;O75369-8;O75369-6;O75369-3;O75369-5;O75369-4;E7EN95;O75369-7	198	21.8609	21.8263	21.8955	13170000	18260000	9	9	7.6	275.66
PSMD1	26S proteasome non-ATPase regulatory subunit 1	Q99460-2;Q99460;A0A087WW66;H7BZR6;C9J9M4;H7C378	Q99460-2;Q99460;A0A087WW66	199	21.8552	21.8601	21.8504	9889300	15846000	6	5	6.7	102.26
CAPZA1	F-actin-capping protein subunit alpha-1	P52907;C9JUG7;P47755-2;F8W9N7;A0A0D9SET8;P47755	P52907	200	21.8548	21.8297	21.8799	9865700	15215000	4	4	17.1	32.922
MYL12A;MYL12B	Myosin regulatory light chain 12A;Myosin regulatory light chain 12B	P19105;O14950;J3QRS3	P19105;O14950;J3QRS3	201	21.8427	21.6119	22.0735	7041300	16142000	2	2	12.3	19.794
TPM1	Tropomyosin alpha-1 chain	H7BYY1;P09493-2;F5H7S3;B7Z596;P09493-8;P09493-3;H0YKX5;P09493-4;P09493-10;H0YK20;H0YL42;P09493-5;H0YK48;P09493-9;P09493-7;Q6ZN40;H0YN06	H7BYY1;P09493-2;F5H7S3;B7Z596;P09493-8;P09493-3;H0YKX5;P09493-4;P09493-10;H0YK20;H0YL42;P09493-5;H0YK48;P09493-9;P09493-7;Q6ZN40	202	21.8321	21.6962	21.9679	9525600	15004000	4	5	29.8	28.747
PUF60	Poly(U)-binding-splicing factor PUF60	Q9UHX1-4;A0A0J9YYL3;Q9UHX1-6;Q9UHX1-3;A0A0J9YXJ8;Q9UHX1-5;A0A0J9YVP6;Q9UHX1-2;A0A0J9YXX5;Q9UHX1;E9PMU7;E9PN18;A0A0J9YVR6;E9PQ56;A0A0J9YWM1;H0YEM1;E9PL19;H0YCP8	Q9UHX1-4;A0A0J9YYL3;Q9UHX1-6;Q9UHX1-3;A0A0J9YXJ8;Q9UHX1-5;A0A0J9YVP6;Q9UHX1-2;A0A0J9YXX5;Q9UHX1;E9PMU7;E9PN18;A0A0J9YVR6;E9PQ56;A0A0J9YWM1;H0YEM1	203	21.804	21.6597	21.9484	5195400	15381000	4	6	17.8	54.024
PSMD13	26S proteasome non-ATPase regulatory subunit 13	J3KNQ3;Q9UNM6;Q9UNM6-2;A0A087WUL9;H0YD73;E9PL38	J3KNQ3;Q9UNM6;Q9UNM6-2;A0A087WUL9	204	21.7826	21.8889	21.6763	9011800	14283000	2	3	10	39.829
PSMD2	26S proteasome non-ATPase regulatory subunit 2	Q13200-3;Q13200;Q13200-2;H7C1H2;H7C2Q3	Q13200-3;Q13200;Q13200-2	205	21.768	21.8309	21.705	7877800	15334000	4	5	8.9	85.605
SNRPN;SNRPB	Small nuclear ribonucleoprotein-associated proteins B and B;Small nuclear ribonucleoprotein-associated protein N	J3QLE5;P14678-2;P63162;P14678;P63162-2;A8MT02;P14678-3;J3KRY3;S4R3P3	J3QLE5;P14678-2;P63162;P14678;P63162-2;A8MT02;P14678-3;J3KRY3;S4R3P3	206	21.7664	21.6151	21.9178	8273300	15147000	3	3	13	17.546
XPO5	Exportin-5	Q9HAV4;H0Y3Q8;H0Y3W3	Q9HAV4	207	21.7615	21.4807	22.0422	8118800	13602000	5	5	5.5	136.31
RPS27L;RPS27	40S ribosomal protein S27;40S ribosomal protein S27-like	C9J1C5;Q71UM5;P42677;H0YMV8	C9J1C5;Q71UM5;P42677;H0YMV8	208	21.7512	21.7523	21.7501	8116100	14599000	2	2	17.3	5.6466
MYO1C	Unconventional myosin-Ic	O00159-2;F5H6E2;O00159-3;O00159;I3L204;I3L4D4;I3L501;I3L3Y6;I3L168;I3L3F5	O00159-2;F5H6E2;O00159-3;O00159	209	21.7408	21.5838	21.8978	7144500	15531000	5	7	8.9	117.91
RPS3	40S ribosomal protein S3	P23396;F2Z2S8;H0YF32;H0YCJ7;P23396-2;E9PPU1;E9PL09;E9PQ96;E9PJH4;E9PK82;H0YEU2;H0YES8;E9PJN9;E9PQX2;E9PSF4	P23396;F2Z2S8;H0YF32;H0YCJ7;P23396-2;E9PPU1;E9PL09;E9PQ96;E9PJH4;E9PK82;H0YEU2	210	21.7357	21.8797	21.5916	7485300	13683000	5	7	32.5	26.688
PSMB5	Proteasome subunit beta type-5	P28074;P28074-3;H0YJM8;P28074-2	P28074;P28074-3	211	21.7301	21.855	21.6051	8085400	12069000	3	3	13.7	28.48
IKBKG	NF-kappa-B essential modulator	Q9Y6K9-3;A0A087X0G7;A0A087WUW6;A0A087X1B1;Q9Y6K9;Q9Y6K9-2;C9J2V2;C9JN51;A0A087WV30;C9JH59;C9JCG6;A0A087X1K7	Q9Y6K9-3;A0A087X0G7;A0A087WUW6;A0A087X1B1;Q9Y6K9;Q9Y6K9-2;C9J2V2;C9JN51;A0A087WV30;C9JH59	212	21.7256	21.6364	21.8149	7625500	12398000	4	3	13.4	36.953
TUBA1C	Tubulin alpha-1C chain	Q9BQE3;F5H5D3	Q9BQE3;F5H5D3	213	21.711	20.9203	22.5017	4333500	24122000	2	2	44.5	49.895
PSMA2	Proteasome subunit alpha type-2	P25787;A0A024RA52	P25787;A0A024RA52	214	21.6987	21.7353	21.6621	9822000	11051000	2	2	7.3	25.898
DLAT	Dihydrolipoyllysine-residue acetyltransferase component of pyruvate dehydrogenase complex, mitochondrial	P10515;H0YDD4;E9PEJ4	P10515;H0YDD4;E9PEJ4	215	21.6984	21.9442	21.4526	3722900	13116000	2	2	6	68.996
HNRNPA1;HNRNPA1L2	Heterogeneous nuclear ribonucleoprotein A1;Heterogeneous nuclear ribonucleoprotein A1-like 2	P09651-3;F8W6I7;P09651-2;P09651;F8W646;H0YH80;F8VZ49;Q32P51;F8VYN5;F8VTQ5	P09651-3;F8W6I7;P09651-2;P09651;F8W646;H0YH80;F8VZ49;Q32P51	216	21.6974	21.7927	21.602	8832500	16506000	3	4	23.6	29.386
RPS10;RPS10P5	40S ribosomal protein S10;Putative 40S ribosomal protein S10-like	P46783;F6U211;Q9NQ39;S4R435	P46783;F6U211;Q9NQ39;S4R435	217	21.6692	21.8425	21.4959	11129000	16419000	2	2	13.9	18.898
DLST	Dihydrolipoyllysine-residue succinyltransferase component of 2-oxoglutarate dehydrogenase complex, mitochondrial	P36957;P36957-2;Q86SW4;H0YJF9;G3V5M3;G3V3F0	P36957;P36957-2;Q86SW4	218	21.6592	21.9627	21.3557	11091000	13754000	4	4	9.3	48.755
RPS26;RPS26P11	40S ribosomal protein S26;Putative 40S ribosomal protein S26-like 1	P62854;Q5JNZ5	P62854;Q5JNZ5	219	21.6239	21.6693	21.5785	8400200	17253000	3	4	37.4	13.015
DHCR7	7-dehydrocholesterol reductase	Q9UBM7;H0YE57	Q9UBM7;H0YE57	220	21.6093	21.4752	21.7434	4938100	14057000	2	2	4.4	54.489
RPL22	60S ribosomal protein L22	K7EMH1;K7ERI7;P35268;K7EP65;K7EKS7;K7ELC4;K7EJT5	K7EMH1;K7ERI7;P35268;K7EP65;K7EKS7;K7ELC4	221	21.5804	21.7495	21.4113	7715500	9611800	3	3	41.6	10.422
2011-09-01	Septin-11	D6RDU5;D6RGI3;Q9NVA2;D6RER5;Q9NVA2-2;D6RDP1;C9JV02;D6R9Y6;Q14141-3;Q92599-3;A0A087X142;Q14141-2;Q92599-2;Q14141-4;A6NMH6;B1AMS2;Q14141;A6NFQ9;Q92599-4;F8W8I8;Q92599	D6RDU5;D6RGI3;Q9NVA2;D6RER5;Q9NVA2-2	222	21.5746	21.8165	21.3328	7925400	11537000	3	3	7.8	43.113
RAF1	RAF proto-oncogene serine/threonine-protein kinase	H7C155;P04049;P04049-2;P15056	H7C155;P04049;P04049-2	223	21.5685	21.5449	21.592	6925600	14024000	3	3	7.4	59.741
PKM	Pyruvate kinase;Pyruvate kinase PKM	H3BQ34;H3BTN5;P14618-2;P14618;H3BT25;H3BUW1;H3BTJ2;B4DNK4;P14618-3;H3BU13	H3BQ34;H3BTN5;P14618-2;P14618;H3BT25;H3BUW1;H3BTJ2;B4DNK4;P14618-3	224	21.567	21.8222	21.3118	7105900	10303000	2	3	17.4	30.72
MARCKSL1	MARCKS-related protein	P49006	P49006	225	21.5548	21.7844	21.3252	8088100	9998200	2	2	10.8	19.529
CDK19	Cyclin-dependent kinase 19	Q9BWU1;Q9BWU1-2;Q5JQZ9;F6QTA4;H0YDW9	Q9BWU1;Q9BWU1-2;Q5JQZ9	226	21.5435	21.4253	21.6616	4099700	13586000	1	2	15.9	56.802
COX4I1	Cytochrome c oxidase subunit 4 isoform 1, mitochondrial	P13073;Q86WV2;H3BPG0;H3BN72;H3BNV9	P13073;Q86WV2;H3BPG0;H3BN72;H3BNV9	227	21.5292	21.5861	21.4723	6314400	15135000	2	2	12.4	19.576
SF3A3	Splicing factor 3A subunit 3	Q12874	Q12874	228	21.5172	21.5261	21.5083	11517000	16741000	5	6	10.4	58.848
IPO9	Importin-9	Q96P70	Q96P70	229	21.5093	20.9398	22.0788	4420300	17083000	3	5	5.8	115.96
U2AF2	Splicing factor U2AF 65 kDa subunit	P26368-2;P26368;K7ENG2	P26368-2;P26368;K7ENG2	230	21.5047	21.4109	21.5986	6123800	12717000	2	2	10	53.12
ERH	Enhancer of rudimentary homolog	P84090;G3V279	P84090;G3V279	231	21.4936	21.5508	21.4363	7947900	13612000	3	3	40.4	12.259
PSMC6	26S protease regulatory subunit 10B	P62333;A0A087X2I1;H0YJX2;H0YJS8;H0YJC0	P62333;A0A087X2I1	232	21.4756	21.1734	21.7778	4519300	16478000	3	4	12.1	44.172
RPS19	40S ribosomal protein S19	P39019;A0A075B6E2;M0R2L9;M0QXK4;M0QYF7;M0R140	P39019;A0A075B6E2	233	21.4728	21.6302	21.3153	12141000	14422000	6	6	35.9	16.06
EIF3A	Eukaryotic translation initiation factor 3 subunit A	Q14152-2;Q14152	Q14152-2;Q14152	234	21.466	21.7398	21.1921	6980000	10129000	4	5	7	162.63
SNRNP70	U1 small nuclear ribonucleoprotein 70 kDa	P08621-2;P08621;M0QYR1;P08621-3;P08621-4	P08621-2;P08621;M0QYR1;P08621-3;P08621-4	235	21.4371	21.4641	21.4102	6424900	10741000	2	2	4.2	50.617
H1F0	Histone H1.0;Histone H1.0, N-terminally processed	P07305-2;P07305	P07305-2;P07305	236	21.4215	21.5946	21.2484	7405100	11159000	3	3	17.5	19.167
PPP2CB	Serine/threonine-protein phosphatase 2A catalytic subunit beta isoform	P62714;E5RJX4;H0YC23;E7ESG8	P62714	237	21.415	21.3958	21.4341	6185600	12262000	2	3	9.7	35.575
SLC7A5	Large neutral amino acids transporter small subunit 1	Q01650	Q01650	238	21.4059	20.9007	21.9111	6201800	16004000	2	2	6.7	55.01
DDX46	Probable ATP-dependent RNA helicase DDX46	Q7L014;A0A0C4DG89;D6RJA6;H0Y9U3	Q7L014;A0A0C4DG89	239	21.404	21.2357	21.5723	6066700	12498000	4	4	4.7	117.36
HINT1	Histidine triad nucleotide-binding protein 1	D6RC06;D6REP8;D6RE99;D6RD60;P49773	D6RC06;D6REP8;D6RE99;D6RD60;P49773	240	21.3958	21.141	21.6507	5840300	12485000	2	2	32.3	7.3235
YWHAE	14-3-3 protein epsilon	P62258;B4DJF2;I3L3T1;P62258-2;I3L0W5;K7EM20	P62258;B4DJF2;I3L3T1;P62258-2	241	21.3893	21.4729	21.3057	4715000	7064600	2	2	19.6	29.174
CAD	CAD protein;Glutamine-dependent carbamoyl-phosphate synthase;Aspartate carbamoyltransferase;Dihydroorotase	F8VPD4;P27708	F8VPD4;P27708	242	21.3466	21.161	21.5322	6013900	12429000	4	4	2.1	236.02
NCAPD2	Condensin complex subunit 1	Q15021;E7EN77;F5GZK7;F5H431	Q15021;E7EN77	243	21.331	21.3641	21.2978	3752600	9481600	3	4	5	157.18
RANGAP1	Ran GTPase-activating protein 1	P46060;B0QYT6;B0QYT5;B0QYT4;H0Y4Q3	P46060	244	21.315	21.3792	21.2508	5106200	12333000	4	6	15.2	63.541
RPS3A	40S ribosomal protein S3a	D6RAT0;P61247;D6R9B6;D6RB09;H0Y9Y4;D6RG13;D6RAS7;H0Y8L7;E9PFI5;D6RED7;D6RGE0;D6RI02	D6RAT0;P61247;D6R9B6;D6RB09;H0Y9Y4;D6RG13;D6RAS7;H0Y8L7;E9PFI5	245	21.312	21.5808	21.0431	8092500	8560600	5	4	30.8	25.887
EPHB3	Ephrin type-B receptor 3	P54753;J3KR66;Q9UF33;A0A0B4J1T8;P54764-2;E9PG71;P54764	P54753	246	21.3076	21.0155	21.5998	5638400	19990000	4	6	26.3	110.33
CKAP4	Cytoskeleton-associated protein 4	Q07065	Q07065	247	21.3006	21.2442	21.3569	6499500	12239000	4	4	8.8	66.022
PRKCSH	Glucosidase 2 subunit beta	P14314-2;P14314;K7ELL7;K7EPW7;A0A0C4DGP4	P14314-2;P14314;K7ELL7	248	21.299	21.1441	21.454	7526100	11523000	3	3	5.1	59.177
SMC4	Structural maintenance of chromosomes protein;Structural maintenance of chromosomes protein 4	E9PD53;Q9NTJ3;Q9NTJ3-2;C9JR83	E9PD53;Q9NTJ3;Q9NTJ3-2	249	21.2975	21.1642	21.4307	7943200	13859000	7	6	5	144.45
PCBP1	Poly(rC)-binding protein 1	Q15365;F8VTZ0;F8W0G4;F8VXH9;F8W1G6;H3BRU6;Q15366-7;F8VZX2;Q15366-8;J3QT27;Q15366-4;Q15366-5;P57721-2;P57721-3;P57721-5;Q15366-6;E9PFP8;Q15366-3;Q15366;Q15366-2;P57721-4;P57721	Q15365	250	21.283	21.1927	21.3733	6280000	14061000	4	5	18.3	37.497
PAICS	Multifunctional protein ADE2;Phosphoribosylaminoimidazole-succinocarboxamide synthase;Phosphoribosylaminoimidazole carboxylase	E9PBS1;P22234;P22234-2;D6RF62	E9PBS1;P22234;P22234-2;D6RF62	251	21.2772	21.7528	20.8015	8897100	8959500	4	3	11.1	45.651
DDX5	Probable ATP-dependent RNA helicase DDX5	P17844-2;P17844;J3KTA4;J3KRZ1;Q92841-1;Q92841-3;Q92841-2;Q92841;H3BLZ8;J3QSF1;J3QRQ7;J3QR02;J3KRX8	P17844-2;P17844;J3KTA4	252	21.2715	21.2506	21.2924	8825600	8985700	6	6	13.5	60.563
PSMC2	26S protease regulatory subunit 7	P35998;C9JLS9;P35998-2	P35998;C9JLS9	253	21.2631	21.3899	21.1364	5059900	6406400	3	2	8.1	48.633
EIF3G	Eukaryotic translation initiation factor 3 subunit G	K7ER90;K7EL20;K7ENA8;O75821;K7EP16;K7EL60	K7ER90;K7EL20;K7ENA8;O75821;K7EP16;K7EL60	254	21.2492	21.2161	21.2823	5691100	8586800	2	2	8.8	25.441
PRPF19	Pre-mRNA-processing factor 19	Q9UMS4;F5GY56;H0YGF3;F5H2I0	Q9UMS4;F5GY56	255	21.24	21.2693	21.2107	6471700	5283400	4	3	11.9	55.18
NPM1	Nucleophosmin	P06748-3;P06748;P06748-2;E5RI98	P06748-3;P06748;P06748-2	256	21.1903	21.5135	20.867	9129400	11260000	4	4	15.4	28.4
RBBP4;RBBP7	Histone-binding protein RBBP4;Histone-binding protein RBBP7	Q09028-3;E9PC52;Q09028-2;Q16576;Q09028;Q16576-2;Q09028-4;H0YEU5;Q5JP02;H0YCT5;H0YF10;H0YDK2;C9JAJ9;E9PNS2;Q5JNZ6;E9PIC4;E9PNS6;Q5JP01	Q09028-3;E9PC52;Q09028-2;Q16576;Q09028;Q16576-2;Q09028-4;H0YEU5;Q5JP02;H0YCT5;H0YF10;H0YDK2	257	21.1647	21.2038	21.1255	3553000	14270000	2	4	7.8	46.158
HSPD1	60 kDa heat shock protein, mitochondrial	P10809;E7ESH4;C9JL19;C9JCQ4;P10809-2;C9JL25;E7EXB4	P10809	258	21.1431	21.3536	20.9326	7613300	9742200	5	5	12	61.054
IPO5	Importin-5	O00410-2;O00410;H0Y8C6;O00410-3;C9JMV5;E7ETV3;H0Y3V4;C9JZ53;E7EQT5;E7EV12	O00410-2;O00410;H0Y8C6;O00410-3;C9JMV5;E7ETV3;H0Y3V4	259	21.1425	21.018	21.2671	4463100	10948000	3	3	4.8	116.98
CIAO1	Probable cytosolic iron-sulfur protein assembly protein CIAO1	O76071	O76071	260	21.1391	21.3013	20.9769	5530000	10716000	2	3	9.4	37.84
ARGLU1	Arginine and glutamate-rich protein 1	Q9NWB6;X6R9F1	Q9NWB6;X6R9F1	261	21.1214	20.9647	21.278	4228500	11072000	3	3	8.1	33.216
DKFZp686J1372;TPM3;TPM4	Tropomyosin alpha-3 chain;Tropomyosin alpha-4 chain	A0A087WWU8;Q5HYB6;P06753-2;Q5VU61;P06753-3;P06753-5;P06753-6;J3KN67;P06753-4;K7EP68;K7ERG3;K7ENT6;P67936-2;P06753;D6R904;P06753-7;H0YNC7;P07951-3;H0YL52;Q5TCU3;P09493-6;P09493;P07951-2;P07951;CON__Q3SX28;Q5TCU8;H0YL80;K7EPV9;K7EMU5;H0YKP3;D6RFM2;U3KQK2	A0A087WWU8;Q5HYB6;P06753-2;Q5VU61;P06753-3;P06753-5;P06753-6;J3KN67;P06753-4;K7EP68;K7ERG3;K7ENT6;P67936-2;P06753	262	21.1193	21.3003	20.9383	3552700	1858500	2	2	32.6	26.42
TAOK3;TAOK1;TAOK2	Serine/threonine-protein kinase TAO3;Serine/threonine-protein kinase TAO1;Serine/threonine-protein kinase TAO2	Q9H2K8;Q7L7X3-2;Q7L7X3-3;Q7L7X3;Q9UL54-3	Q9H2K8;Q7L7X3-2;Q7L7X3-3;Q7L7X3;Q9UL54-3	263	21.1056	20.9264	21.2849	5085400	12394000	3	3	2.7	105.4
PSMB4	Proteasome subunit beta type-4	P28070	P28070	264	21.0941	21.2931	20.8951	6012500	7997600	2	2	9.1	29.204
COPB2	Coatomer subunit beta	P35606-2;P35606;D6RBZ7;D6RCL6;D6RBG7;D6RBT6;D6R997	P35606-2;P35606	265	21.0921	21.0711	21.1132	4198600	17980000	3	4	4.1	99.045
PSMD7	26S proteasome non-ATPase regulatory subunit 7	P51665;H3BQV2;H3BNT7;H3BTM8	P51665;H3BQV2;H3BNT7;H3BTM8	266	21.0889	21.1935	20.9843	5885500	9032700	2	2	6.2	37.025
PSMD4	26S proteasome non-ATPase regulatory subunit 4	P55036;Q5VWC4;A6PVX3;P55036-2;H0Y3Y9;A2A3N6	P55036;Q5VWC4;A6PVX3;P55036-2	267	21.0725	21.5358	20.6091	6862000	8500300	3	3	6.4	40.736
RPS18	40S ribosomal protein S18	P62269;A0A0G2JQH2;Q5GGW2	P62269;A0A0G2JQH2;Q5GGW2	268	21.0717	20.9297	21.2138	4288800	8923100	2	2	19.1	17.718
ATP5C1	ATP synthase subunit gamma, mitochondrial	P36542-2;P36542	P36542-2;P36542	269	21.058	20.362	21.754	2142200	16495000	2	4	15.2	32.881
DCTN1	Dynactin subunit 1	Q14203-5;Q14203-2;Q14203-3;Q14203-4;E7EX90;Q14203-6;Q14203;Q6AWB1;E7EWF7	Q14203-5;Q14203-2;Q14203-3;Q14203-4;E7EX90;Q14203-6;Q14203	270	21.0359	21.1788	20.893	6689800	10227000	5	4	6.1	126.73
RPL34	60S ribosomal protein L34	P49207	P49207	271	21.0301	21.3088	20.7515	8979800	3414700	3	2	16.2	13.293
HCFC1	Host cell factor 1;HCF N-terminal chain 1;HCF N-terminal chain 2;HCF N-terminal chain 3;HCF N-terminal chain 4;HCF N-terminal chain 5;HCF N-terminal chain 6;HCF C-terminal chain 1;HCF C-terminal chain 2;HCF C-terminal chain 3;HCF C-terminal chain 4;HCF C-terminal chain 5;HCF C-terminal chain 6	P51610-2;P51610;P51610-4;A6NEM2;P51610-3;H7C1C4	P51610-2;P51610;P51610-4;A6NEM2;P51610-3	272	21.0295	21.3752	20.6839	5802600	7612900	5	5	3.2	201.85
PDHA1	Pyruvate dehydrogenase E1 component subunit alpha, somatic form, mitochondrial	P08559-3;P08559;P08559-2;P08559-4;Q5JPU0;Q5JPT9;Q5JPU1	P08559-3;P08559;P08559-2;P08559-4;Q5JPU0;Q5JPT9;Q5JPU1	273	21.0192	21.1466	20.8918	6478600	8894300	4	4	9.2	40.188
PSMD11	26S proteasome non-ATPase regulatory subunit 11	O00231;O00231-2;J3KSW3;J3QRY4	O00231;O00231-2	274	21.0044	21.0055	21.0033	5227500	9225800	2	3	6.6	47.463
ILK	Integrin-linked protein kinase	Q13418;A0A0A0MTH3;Q13418-3;Q13418-2;A0A087WWY6;E9PQ52;A0A087WW45	Q13418;A0A0A0MTH3;Q13418-3;Q13418-2	275	21.0026	19.9868	22.0184	5415700	3456100	3	2	52.2	51.419
NONO	Non-POU domain-containing octamer-binding protein	Q15233-2;Q15233;C9IZL7;H7C367;C9JYS8	Q15233-2;Q15233;C9IZL7;H7C367;C9JYS8	276	20.9839	20.8294	21.1385	5616100	9983800	4	4	11.3	43.866
ATP2A2	Sarcoplasmic/endoplasmic reticulum calcium ATPase 2	P16615-5;P16615-2;P16615-3;P16615;H7C5W9;P16615-4;O14983-3;O14983-2;Q93084-4;Q93084-2;O14983;Q93084-3;Q93084-7;Q93084;Q93084-6;Q93084-5	P16615-5;P16615-2;P16615-3;P16615;H7C5W9;P16615-4	277	20.9825	20.6161	21.3488	4758800	8984700	3	3	4.9	109.73
GNAI3;GNAS;GNAT1;GNAI1;GNAT2;GNAO1;GNAT3;GNAI2;GNAL	Guanine nucleotide-binding protein G(k) subunit alpha;Guanine nucleotide-binding protein G(t) subunit alpha-1;Guanine nucleotide-binding protein G(i) subunit alpha-1;Guanine nucleotide-binding protein G(t) subunit alpha-2;Guanine nucleotide-binding protein G(o) subunit alpha;Guanine nucleotide-binding protein G(t) subunit alpha-3;Guanine nucleotide-binding protein G(i) subunit alpha-2;Guanine nuc…	P08754;A0A087WTB6;A2A2R6;Q5JWD1;H0Y7E8;A0A087WZE5;Q5JWE9;H0Y7F4;P11488;P63096;P19087;P09471-2;P09471;A8MTJ3;P04899;P04899-4;P63092-3;P63092-2;P38405;P63092;P63092-4;P38405-2;Q5JWF2-2;Q5JWF2	P08754;A0A087WTB6;A2A2R6;Q5JWD1;H0Y7E8;A0A087WZE5;Q5JWE9;H0Y7F4;P11488;P63096;P19087;P09471-2;P09471;A8MTJ3;P04899;P04899-4;P63092-3;P63092-2;P38405;P63092;P63092-4;P38405-2;Q5JWF2-2;Q5JWF2	278	20.9794	21.0239	20.935	5528400	8630200	2	2	5.9	40.532
COG6	Conserved oligomeric Golgi complex subunit 6	Q9Y2V7-2;Q9Y2V7;H0YGX8	Q9Y2V7-2;Q9Y2V7	279	20.9767	20.656	21.2973	4974700	11245000	4	4	5.9	68.411
RAB7A	Ras-related protein Rab-7a	C9J4S4;C9J4V0;C9J8S3;P51149;C9J7D1;C9IZZ0;C9J592	C9J4S4;C9J4V0;C9J8S3;P51149;C9J7D1;C9IZZ0;C9J592	280	20.9612	20.4277	21.4948	4358700	9440600	3	3	35.7	10.961
COG8	Conserved oligomeric Golgi complex subunit 8	A0A087X1T3;H3BSH5;H3BQV3;Q96MW5	A0A087X1T3;H3BSH5;H3BQV3;Q96MW5	281	20.9378	20.8169	21.0587	4043200	10142000	2	2	14	13.747
SAMM50	Sorting and assembly machinery component 50 homolog	Q9Y512	Q9Y512	282	20.9007	20.7453	21.056	4122000	9055600	2	2	3	51.976
SMC2	Structural maintenance of chromosomes protein 2	O95347-2;O95347;Q5T821	O95347-2;O95347	283	20.8973	20.8722	20.9223	2751500	9054200	2	4	4.1	124.92
EIF4A1;EIF4A2	Eukaryotic initiation factor 4A-I;Eukaryotic initiation factor 4A-II	P60842;J3QKZ9;J3QLN6;J3KS25;J3QR64;J3KTB5;J3QL43;J3QS69;J3KT12;P60842-2;E7EQG2;Q14240;Q14240-2	P60842;J3QKZ9;J3QLN6;J3KS25;J3QR64;J3KTB5;J3QL43;J3QS69;J3KT12;P60842-2;E7EQG2;Q14240;Q14240-2	284	20.8966	20.9041	20.8891	4065800	7981700	2	2	5.2	46.153
RPS7	40S ribosomal protein S7	B5MCP9;P62081	B5MCP9;P62081	285	20.8944	21.0816	20.7072	3343900	5075900	2	2	9.1	21.312
DCTN3	Dynactin subunit 3	X6RA56;X6RCK5;O75935-3;A0A0A0MRV8;X6RLR1;O75935-2;O75935	X6RA56;X6RCK5;O75935-3;A0A0A0MRV8;X6RLR1;O75935-2;O75935	286	20.8844	20.8114	20.9573	4555900	9149100	2	3	19.7	16.091
SPECC1L	Cytospin-A	Q69YQ0-2;Q69YQ0;F8WAN1;C9J8U1;C9JLY8	Q69YQ0-2;Q69YQ0;F8WAN1;C9J8U1	287	20.8707	21.0909	20.6505	4840800	9626200	5	5	7.3	120.18
SFPQ	Splicing factor, proline- and glutamine-rich	P23246;P23246-2	P23246;P23246-2	288	20.8702	21.0438	20.6966	4844000	5150400	3	2	4.7	76.149
RPS2	40S ribosomal protein S2	H0YEN5;P15880;I3L404;E9PM36;E9PMM9;E9PQD7;E9PPT0	H0YEN5;P15880;I3L404;E9PM36;E9PMM9;E9PQD7	289	20.865	21.1112	20.6188	4149700	10482000	3	4	20	21.154
RBM25	RNA-binding protein 25	P49756;E9PQU5;P49756-2;P49756-3	P49756	290	20.8592	21.0235	20.695	7692900	9639600	4	4	5.8	100.18
DHX15	Putative pre-mRNA-splicing factor ATP-dependent RNA helicase DHX15	O43143	O43143	291	20.8395	21.6877	19.9913	5531600	4435100	2	2	3	90.932
NUDT21	Cleavage and polyadenylation specificity factor subunit 5	O43809	O43809	292	20.8271	21.0292	20.6251	5277100	7193900	2	2	8.8	26.227
RPS16	40S ribosomal protein S16	M0R210;A0A087WZ27;P62249;M0R3H0;Q6IPX4;M0QX76;M0R1M5	M0R210;A0A087WZ27;P62249;M0R3H0;Q6IPX4;M0QX76;M0R1M5	293	20.8259	21.0094	20.6425	5933200	8325100	3	3	30.2	14.419
COX6C	Cytochrome c oxidase subunit 6C	P09669	P09669	294	20.8234	20.6167	21.0302	4182800	7912900	2	2	20	8.7813
CYB5R3	NADH-cytochrome b5 reductase 3;NADH-cytochrome b5 reductase 3 membrane-bound form;NADH-cytochrome b5 reductase 3 soluble form	B1AHF3;P00387-2;P00387;P00387-3	B1AHF3;P00387-2;P00387;P00387-3	295	20.8184	20.7105	20.9262	3778800	8751800	2	2	19	16.696
PSMD14	26S proteasome non-ATPase regulatory subunit 14	O00487	O00487	296	20.7842	20.9083	20.6601	4535700	6478300	2	2	6.5	34.577
MT-CO2	Cytochrome c oxidase subunit 2	P00403	P00403	297	20.775	20.3217	21.2283	2607500	9396500	2	3	7.5	25.565
PPP1R12A	Protein phosphatase 1 regulatory subunit 12A	O14974-5;O14974-2;O14974;F8VW28;H0YHL8;H0YHI8;O14974-3	O14974-5;O14974-2;O14974;F8VW28;H0YHL8;H0YHI8;O14974-3	298	20.7589	20.8372	20.6806	4204500	7611600	2	2	3.1	105.64
MYH10	Myosin-10	P35580;P35580-5;P35580-2;P35580-3;P35580-4;E7ERA5	P35580;P35580-5;P35580-2;P35580-3;P35580-4	299	20.7261	20.7831	20.6692	6788200	7035400	8	5	10.5	229
DDB1	DNA damage-binding protein 1	Q16531;F5GY55;F5GWI0;F5GZY8;F5H2L3;Q16531-2	Q16531;F5GY55	300	20.7257	20.7221	20.7293	4629800	4872500	2	2	5.5	126.97
IPO4	Importin-4	H0YN14;Q8TEX9;Q8TEX9-2;H0YK93;H0YLV0;H0YL92;H0YKG5;H0YN07;H0YMR4	H0YN14;Q8TEX9;Q8TEX9-2;H0YK93;H0YLV0;H0YL92;H0YKG5;H0YN07;H0YMR4	301	20.7176	20.7243	20.7108	3787500	6709300	2	2	2	101.49
VAPB	Vesicle-associated membrane protein-associated protein B/C	O95292	O95292	302	20.7048	20.7015	20.7081	4182300	6694300	2	2	8.2	27.228
FGF2	Fibroblast growth factor 2	P09038-2;P09038-3;P09038-1;P09038;A0A087WUF6	P09038-2;P09038-3;P09038-1;P09038;A0A087WUF6	303	20.5832	20.2295	20.937	3398800	7095900	2	2	11.6	17.254
RPLP0;RPLP0P6	60S acidic ribosomal protein P0-like;60S acidic ribosomal protein P0	F8VPE8;F8VW21;F8VU65;Q8NHW5;P05388;F8VWV4;F8VS58;F8VQY6;F8VRK7;G3V210;F8VZS0;P05388-2;F8VWS0	F8VPE8;F8VW21;F8VU65;Q8NHW5;P05388;F8VWV4;F8VS58;F8VQY6;F8VRK7;G3V210;F8VZS0;P05388-2;F8VWS0	304	20.5709	20.6762	20.4657	3678900	5251200	2	2	15.7	16.68
TCOF1	Treacle protein	Q13428;Q13428-3;Q13428-4;Q13428-2;Q13428-8;J3KQ96;Q13428-6;Q13428-7;E7ETY2;Q13428-5	Q13428;Q13428-3;Q13428-4;Q13428-2;Q13428-8;J3KQ96;Q13428-6;Q13428-7;E7ETY2	305	20.5654	20.6469	20.484	3684300	5902400	2	2	1.9	152.1
CDC42	Cell division control protein 42 homolog	P60953;P60953-1	P60953;P60953-1	306	20.531	20.6702	20.3918	5387600	7388700	2	2	11	21.258
RBM39	RNA-binding protein 39	H0Y4X3;G3XAC6;Q14498-3;Q14498-2;Q14498;A0A087X122;Q5QP23	H0Y4X3;G3XAC6;Q14498-3;Q14498-2;Q14498;A0A087X122;Q5QP23	307	20.4989	20.4412	20.5566	2711800	5940000	2	2	7.4	36.514
PPIB	Peptidyl-prolyl cis-trans isomerase B	P23284	P23284	308	20.4971	20.7743	20.2199	4909600	4341200	2	2	7.4	23.742
RANBP1	Ran-specific GTPase-activating protein	F6WQW2;F8WCY3;C9JXG8;C9JDM3;P43487-2;P43487;C9JGV6	F6WQW2;F8WCY3;C9JXG8;C9JDM3;P43487-2;P43487;C9JGV6	309	20.4588	20.5562	20.3614	4265600	6545800	2	2	7.6	31.904
C14orf166	UPF0568 protein C14orf166	H0YJB9;G3V4C6;Q9Y224	H0YJB9;G3V4C6;Q9Y224	310	20.4304	20.4575	20.4032	3698700	5241200	2	2	18.6	14.726
VARS	Valine--tRNA ligase	P26640;A2ABF4;A0A0G2JJT9;P26640-2	P26640;A2ABF4;A0A0G2JJT9	311	20.4235	20.5818	20.2652	4248100	6245100	3	3	3.7	140.47
LUC7L3	Luc7-like protein 3	D6RDI2;O95232;J3KPP4;E7EN55;O95232-2;C9JL41	D6RDI2;O95232;J3KPP4;E7EN55;O95232-2;C9JL41	312	20.3652	20.4921	20.2383	3669600	5349200	2	2	8.2	20.677
DNAJA1	DnaJ homolog subfamily A member 1	P31689-2;P31689	P31689-2;P31689	313	20.3601	20.126	20.5941	2574600	3992400	3	2	11.5	37.044
ITGB1	Integrin beta-1	P05556;P05556-2;P05556-5;P05556-4;P05556-3;C9JPK5;Q5T3E6;E9PLR6;E7EUI6;E7EQW5	P05556;P05556-2;P05556-5;P05556-4;P05556-3	314	20.3187	20.2703	20.3671	3564900	6941300	3	3	3.6	88.414
UBL4A	Ubiquitin-like protein 4A	P11441;Q5HY81	P11441;Q5HY81	315	20.3097	20.5707	20.0486	3199600	5015700	3	3	15.3	17.776
TNPO3	Transportin-3	E9PFH4;Q9Y5L0-3;Q9Y5L0;Q9Y5L0-1;C9J7E5;Q9Y5L0-5	E9PFH4;Q9Y5L0-3;Q9Y5L0;Q9Y5L0-1;C9J7E5;Q9Y5L0-5	316	20.3086	20.0593	20.5578	1732500	6666300	2	3	3.7	96.669
NUP93	Nuclear pore complex protein Nup93	Q8N1F7;H3BV11;H3BRI8;H3BM93;Q8N1F7-2;H3BVG0	Q8N1F7;H3BV11;H3BRI8;H3BM93;Q8N1F7-2;H3BVG0	317	20.2939	20.2608	20.327	3026000	5547800	2	2	2.6	93.487
WDR5	WD repeat-containing protein 5	P61964;V9GYQ5;V9GZ59	P61964;V9GYQ5;V9GZ59	318	20.2851	20.3746	20.1956	3681800	5810700	2	2	8.4	36.588
NEXN	Nexilin	H7BXY5;Q0ZGT2-4;Q0ZGT2-2;Q0ZGT2;Q0ZGT2-3;E7ETM8;E7EUA0	H7BXY5;Q0ZGT2-4;Q0ZGT2-2;Q0ZGT2;Q0ZGT2-3	319	20.2843	20.2088	20.3598	2465200	7535900	3	4	7.3	68.814
TPI1	Triosephosphate isomerase	P60174-4;P60174-1;P60174;U3KPZ0	P60174-4;P60174-1;P60174;U3KPZ0	320	20.2344	20.3856	20.0832	3123300	4089500	2	2	15	17.958
EPRS	Bifunctional glutamate/proline--tRNA ligase;Glutamate--tRNA ligase;Proline--tRNA ligase	P07814;V9GYZ6	P07814;V9GYZ6	321	20.1996	20.2969	20.1023	3284700	3048100	4	2	3	170.59
PLIN3	Perilipin-3	K7ERZ3;O60664-4;O60664-3;O60664;K7EL96;O60664-2	K7ERZ3;O60664-4;O60664-3;O60664;K7EL96	322	20.1604	20.4618	19.859	4803900	5494500	3	3	14.7	31.872
LMO7	LIM domain only protein 7	E9PMS6;Q8WWI1-3;E9PMP7;Q8WWI1-5;A0A0A0MTE2;E9PMT2;Q8WWI1-4;F8WD26;J3KP06;Q8WWI1-2;Q8WWI1;E9PLU6;E9PK58;E9PJ10;H0Y424;E9PRE3;E9PRJ0	E9PMS6;Q8WWI1-3;E9PMP7;Q8WWI1-5;A0A0A0MTE2;E9PMT2;Q8WWI1-4;F8WD26;J3KP06;Q8WWI1-2;Q8WWI1;E9PLU6;E9PK58;E9PJ10;H0Y424	323	20.1594	20.0319	20.2869	1962000	4985300	3	3	4.2	145.42
RRBP1	Ribosome-binding protein 1	F8W7S5;A0A087WVV2;Q9P2E9-3;Q9P2E9-2;Q9P2E9;A0A0A0MRV0;A0A087WU26	F8W7S5;A0A087WVV2;Q9P2E9-3;Q9P2E9-2;Q9P2E9;A0A0A0MRV0	324	20.1458	20.3621	19.9295	2042900	2352800	3	2	3.5	84.325
C19orf25	UPF0449 protein C19orf25	Q9UFG5;E7EP72;K7EK56;Q9UFG5-2	Q9UFG5;E7EP72;K7EK56;Q9UFG5-2	325	20.1092	20.1101	20.1083	2987600	5191000	2	2	14.4	12.878
GEMIN4	Gem-associated protein 4	I3L2C7;P57678;I3L4A4;I3L399	I3L2C7;P57678;I3L4A4;I3L399	326	20.1071	19.961	20.2532	2001800	5597100	2	2	1.8	118.82
PSMA5	Proteasome subunit alpha type-5	P28066	P28066	327	20.0873	20.4851	19.6894	4089200	6297000	2	3	11.2	26.411
H1FX	Histone H1x	Q92522	Q92522	328	20.0616	20.1762	19.9469	2133100	3900900	2	2	13.1	22.487
CAMKK2	Calcium/calmodulin-dependent protein kinase kinase 2	Q96RR4-6;Q96RR4-5;Q96RR4-2;Q96RR4-3;Q96RR4-4;Q96RR4-7;Q96RR4;F5H360;F5H4I7;F5GZ00	Q96RR4-6;Q96RR4-5;Q96RR4-2;Q96RR4-3;Q96RR4-4;Q96RR4-7;Q96RR4;F5H360;F5H4I7;F5GZ00	329	20.0519	20.3521	19.7518	2586900	4576300	2	2	5.1	54.123
XPO7	Exportin-7	Q9UIA9;E7ESC6;H0YBE1	Q9UIA9;E7ESC6	330	20.0019	19.9327	20.0712	2946700	3456000	3	2	3.7	123.91
ACTN4	Alpha-actinin-4	O43707;O43707-2;H7C144;O43707-3;F5GXS2;K7EJH8	O43707;O43707-2	331	19.9578	19.9922	19.9233	2471000	3723400	2	2	12.6	104.85
BRAT1	BRCA1-associated ATM activator 1	Q6PJG6;Q6PJG6-2;Q6PJG6-3	Q6PJG6;Q6PJG6-2	332	19.9568	19.616	20.2975	1730400	5562500	2	3	3.8	88.118
RPL29	60S ribosomal protein L29	P47914	P47914	333	19.934	19.9904	19.8777	2335200	3778600	2	2	14.5	17.752
MAP4K5	Mitogen-activated protein kinase kinase kinase kinase 5	Q9Y4K4;A0A0A0MQR1;G3V3V7;G3V4Q4;G3V4T8;G3V5C6	Q9Y4K4;A0A0A0MQR1	334	19.9263	20.1655	19.6872	3593700	6189600	4	4	29.3	95.039
EXOC7	Exocyst complex component 7	A0A0A0MRE1;Q9UPT5-2;B4DJ07;Q9UPT5-5;Q9UPT5-1;A0A0A0MSB8;Q9UPT5-6;Q9UPT5;C9JME6;B5MCY9;K7ERQ5;Q9UPT5-4	A0A0A0MRE1;Q9UPT5-2;B4DJ07;Q9UPT5-5;Q9UPT5-1;A0A0A0MSB8;Q9UPT5-6;Q9UPT5;C9JME6;B5MCY9;K7ERQ5;Q9UPT5-4	335	19.8682	19.9156	19.8208	2524400	3498600	2	2	2.4	70.2
RPS8	40S ribosomal protein S8	Q5JR95;P62241	Q5JR95;P62241	336	19.8524	20.1129	19.592	1535600	3464400	2	3	27.7	21.879
MCM4	DNA replication licensing factor MCM4	P33991	P33991	337	19.8468	19.997	19.6966	2437800	2948800	2	2	2.2	96.557
PRKAR2A	cAMP-dependent protein kinase type II-alpha regulatory subunit	P13861-2;P13861;C9J830;H7C1L0	P13861-2;P13861;C9J830;H7C1L0	338	19.7853	19.9937	19.577	2827000	3691800	2	2	5.2	43.066
RAB10	Ras-related protein Rab-10	P61026	P61026	339	19.7729	19.6149	19.9309	2122200	3769700	2	2	15	22.541
NUMA1	Nuclear mitotic apparatus protein 1	H0YFY6;Q14980-5;A0A087WY61;Q14980-2;Q14980;K4DIE0;Q14980-4;Q14980-3	H0YFY6;Q14980-5;A0A087WY61;Q14980-2;Q14980;K4DIE0;Q14980-4;Q14980-3	340	19.7495	19.8157	19.6833	2338200	3249400	3	3	3.3	107.3
RAI14	Ankycorbin	Q9P0K7-4;Q9P0K7-3;Q9P0K7;Q9P0K7-2	Q9P0K7-4;Q9P0K7-3;Q9P0K7;Q9P0K7-2	341	19.7116	19.7871	19.6361	1066800	3645900	2	3	3.9	106.9
RPL10A	60S ribosomal protein L10a	P62906	P62906	342	19.7018	19.6579	19.7457	1069400	2173200	2	2	7.4	24.831
MAP2K5	Dual specificity mitogen-activated protein kinase kinase 5	Q13163-4;Q13163;Q13163-2;Q13163-3;A6NK28;H7BZL1;A0A087WWX7	Q13163-4;Q13163;Q13163-2;Q13163-3;A6NK28	343	19.6379	19.773	19.5028	1074200	3321500	2	3	16	46.13
DEK	Protein DEK	B4DFG0;P35659;D6RDA2;D6R9L5;H0Y8X0;P35659-2	B4DFG0;P35659;D6RDA2;D6R9L5;H0Y8X0;P35659-2	344	19.6049	19.5931	19.6168	1753700	3261200	2	2	5.2	39.5
MLEC	Malectin	F5H1S8;F5GX14;Q14165;H0YG07	F5H1S8;F5GX14;Q14165;H0YG07	345	19.5713	19.4662	19.6764	1742200	3290100	2	2	17.1	16.729
PRPF6	Pre-mRNA-processing factor 6	O94906-2;O94906	O94906-2;O94906	346	19.4979	19.4473	19.5486	1426900	2528200	2	2	3.4	102.43
CFL1	Cofilin-1	P23528;E9PS23;G3V1A4;E9PP50;E9PK25;E9PLJ3;E9PQB7	P23528;E9PS23;G3V1A4;E9PP50;E9PK25;E9PLJ3;E9PQB7	347	19.4794	19.6483	19.3105	1300000	3209200	2	3	34.3	18.502
HNRNPK	Heterogeneous nuclear ribonucleoprotein K	Q5T6W2;P61978-3;P61978;P61978-2	Q5T6W2;P61978-3;P61978;P61978-2	348	19.372	19.4973	19.2468	3103700	2611600	3	3	9.5	41.807
EFTUD2	116 kDa U5 small nuclear ribonucleoprotein component	Q15029-2;Q15029-3;Q15029;K7EJ74;K7EP67	Q15029-2;Q15029-3;Q15029;K7EJ74;K7EP67	349	19.3295	19.451	19.2081	1495400	2629700	2	2	2.5	105.38
QARS	Glutamine--tRNA ligase	H7C0R3;P47897-2;P47897	H7C0R3;P47897-2;P47897	350	19.3053	18.8164	19.7943	696600	4779500	2	3	13	28.565
MCM6	DNA replication licensing factor MCM6	Q14566	Q14566	351	19.2204	19.3964	19.0444	2160500	2934400	3	3	3.5	92.888
AKAP2	A-kinase anchor protein 2	Q9Y2D5;Q9Y2D5-5;Q9Y2D5-7;Q9Y2D5-6;Q9Y2D5-4;C9JVY5	Q9Y2D5;Q9Y2D5-5;Q9Y2D5-7;Q9Y2D5-6;Q9Y2D5-4;C9JVY5	352	19.1683	19.2307	19.1059	1369000	1985400	2	2	2.1	94.659
CLK1	Dual specificity protein kinase CLK1	A0A087WVK0;P49759;P49759-3;B8ZZR0;F8WBF5	A0A087WVK0;P49759;P49759-3;B8ZZR0;F8WBF5	353	19.0546	18.8523	19.2569	1141600	2459200	2	2	3.3	53.794
ESYT1	Extended synaptotagmin-1	Q9BSJ8;Q9BSJ8-2	Q9BSJ8;Q9BSJ8-2	354	18.8901	18.547	19.2332	933890	2561700	2	2	2.6	122.85
RANBP2	E3 SUMO-protein ligase RanBP2;Putative peptidyl-prolyl cis-trans isomerase	P49792;P0DJD0;P0DJD1;F8VYC4;Q7Z3J3;A6NKT7;J3KNE0	P49792	355	18.8692	18.4529	19.2855	615380	2917900	2	3	1.7	358.2
SLC3A2	4F2 cell-surface antigen heavy chain	P08195-2;P08195-3;F5GZS6;P08195;J3KPF3;P08195-4;F5GZI0;H0YFX4;F5H0E2;H0YFS2	P08195-2;P08195-3;F5GZS6;P08195;J3KPF3;P08195-4;F5GZI0	356	18.7801	18.6743	18.886	672160	4297300	2	4	9.1	57.944

## Sheet: annotated data
RANK	Average LFQ PON_WT	Protein names	Gene names	Crapome score < 0.2	NOD pathway proteins	Kinase target	high confidence PPIs (score > 0.9)	Previously reported target (Fauster, 2015)	Previously reported target (CANNING, 2015)
1	29.7769	Deoxycytidine kinase	DCK	+		+
2	29.5288	Ephrin type-A receptor 2	EPHA2	+			+
3	29.5022	Mitogen-activated protein kinase kinase kinase MLT	MLTK			+		+
4	29.1615	Prohibitin	PHB
5	29.1554	Actin, cytoplasmic 2;Actin, cytoplasmic 2, N-terminally processed;Actin, cytoplasmic 1;Actin, cytoplasmic 1, N-terminally processed;Actin, gamma-enteric smooth muscle;Actin, alpha skeletal muscle;Actin, alpha cardiac muscle 1;Actin, aortic smooth muscle	ACTG1;ACTB;ACTG2;ACTA1;ACTC1;ACTA2
6	28.7804	Prohibitin-2	PHB2
7	27.5647	Mitogen-activated protein kinase kinase kinase MLT	MLTK;pk			+		+
8	27.3228	Tubulin alpha-1B chain	TUBA1B;TUBA1A					+
9	27.2483	Receptor-interacting serine/threonine-protein kinase 2	RIPK2	+	+	+			+
10	27.1865	Tyrosine-protein kinase ABL1	ABL1	+		+		+
11	27.1657	Heat shock cognate 71 kDa protein	HSPA8					+
12	27.1637	Plectin	PLEC
13	27.1188	Mitogen-activated protein kinase kinase kinase kinase 2	MAP4K2	+		+		+
14	26.8473	Mitogen-activated protein kinase kinase kinase kinase 4	MAP4K4	+		+		+
15	26.7986	Vimentin	VIM
16	26.7182	ATP synthase subunit alpha, mitochondrial	ATP5A1
17	26.6007	Filamin-C	FLNC
18	26.5716	Clathrin heavy chain 1	CLTC
19	26.4113	Tyrosine-protein kinase CSK	CSK	+		+		+
20	26.3779	Putative elongation factor 1-alpha-like 3;Elongation factor 1-alpha 1;Elongation factor 1-alpha 2	EEF1A1P5;EEF1A1;EEF1A2
21	26.3342	TGF-beta-activated kinase 1 and MAP3K7-binding protein 1	TAB1	+	+	+		+
22	26.25	Neuroblast differentiation-associated protein AHNAK	AHNAK	+
23	26.1742	Abelson tyrosine-protein kinase 2	ABL2	+		+		+
24	26.1635	Stomatin-like protein 2, mitochondrial	STOML2	+
25	26.1041	Tubulin beta-4B chain;Tubulin beta-8 chain	TUBB4B;TUBB8
26	26.0565	ATP synthase subunit beta, mitochondrial;ATP synthase subunit beta	ATP5B
27	25.9404	Tyrosine-protein kinase Yes	YES1	+		+
28	25.8618	Mitogen-activated protein kinase 14	MAPK14	+	+	+		+
29	25.7972	Ferrochelatase, mitochondrial	FECH	+
30	25.7064	Filamin-A	FLNA
31	25.6681	Myosin-9	MYH9
32	25.6287	Cyclin-dependent kinase 14	CDK14	+		+
33	25.5794	DNA-dependent protein kinase catalytic subunit	PRKDC			+
34	25.577	Ephrin type-B receptor 4	EPHB4	+			+
35	25.3839	Exportin-2	CSE1L
36	25.3771	ADP/ATP translocase 2;ADP/ATP translocase 2, N-terminally processed;ADP/ATP translocase 3;ADP/ATP translocase 1	SLC25A5;SLC25A6;SLC25A4
37	25.3656	Mitogen-activated protein kinase kinase kinase 7	MAP3K7;DKFZp586F0420	+	+	+		+
38	25.3624	Delta(3,5)-Delta(2,4)-dienoyl-CoA isomerase, mitochondrial	ECH1	+
39	25.3205	Lamin-B1	LMNB1
40	25.2888	Tyrosine-protein kinase JAK1	JAK1	+		+		+
41	25.2328	MAP kinase-activated protein kinase 3	MAPKAPK3	+		+		+
42	25.171	Spectrin beta chain, non-erythrocytic 1	SPTBN1
43	25.0833	Receptor-interacting serine/threonine-protein kinase 1	RIPK1	+		+		+
44	25.081	Heat shock protein beta-1	HSPB1	+			+
45	25.0677	Elongation factor 1-gamma	EEF1G
46	24.9334	Clathrin light chain A	CLTA	+			+
47	24.9214	14-3-3 protein zeta/delta	YWHAZ					+
48	24.813	Spectrin alpha chain, non-erythrocytic 1	SPTAN1
49	24.7772	Transportin-1	TNPO1	+			+
50	24.6608	Stress-70 protein, mitochondrial	HSPA9					+
51	24.6531	Elongation factor 1-delta	EEF1D
52	24.6179	Serine/threonine-protein kinase ULK3	ULK3	+		+
53	24.6177	Ribosyldihydronicotinamide dehydrogenase [quinone]	NQO2	+
54	24.6024	Coronin-1C;Coronin	CORO1C
55	24.5257	Bifunctional epoxide hydrolase 2;Cytosolic epoxide hydrolase 2;Lipid-phosphate phosphatase	EPHX2	+
56	24.5074	Heat shock protein HSP 90-beta	HSP90AB1		+
57	24.5034	Histone H1.2;Histone H1.4;Histone H1.3;Histone H1.1	HIST1H1C;HIST1H1E;HIST1H1D;HIST1H1A
58	24.4833	Cyclin-dependent kinase 16	CDK16	+		+		+
59	24.4278	Tubulin beta chain;Tubulin beta-2A chain	TUBB;TUBB2A
60	24.3605	TGF-beta-activated kinase 1 and MAP3K7-binding protein 2	TAB2	+	+	+		+
61	24.3032	Heat shock 70 kDa protein 4	HSPA4					+
62	24.2612	Cytoplasmic dynein 1 heavy chain 1	DYNC1H1
63	24.25	Kinectin	KTN1	+			+
64	24.1941	Maternal embryonic leucine zipper kinase	MELK	+		+		+
65	24.1054	Heat shock 70 kDa protein 1B	HSPA1B		+
66	24.1007	T-complex protein 1 subunit theta	CCT8
67	24.0947	Enoyl-CoA delta isomerase 2, mitochondrial	ECI2	+			+
68	24.048	T-complex protein 1 subunit beta	CCT2					+
69	24.0256	Proto-oncogene tyrosine-protein kinase Src	SRC	+		+
70	24.0207	ATP synthase subunit O, mitochondrial	ATP5O	+			+
71	24.0178	Dehydrogenase/reductase SDR family member 2, mitochondrial	DHRS2	+
72	23.9947	Transitional endoplasmic reticulum ATPase	VCP
73	23.9684	40S ribosomal protein SA	RPSA
74	23.9529	ATP synthase subunit epsilon, mitochondrial;ATP synthase subunit epsilon-like protein, mitochondrial	ATP5E;ATP5EP2	+			+
75	23.9511	B-cell receptor-associated protein 31	BCAP31	+
76	23.9034	Ephrin type-B receptor 2	EPHB2	+			+
77	23.8993	Dolichyl-diphosphooligosaccharide--protein glycosyltransferase subunit 1	RPN1
78	23.8873	T-complex protein 1 subunit gamma	CCT3
79	23.8741	T-complex protein 1 subunit delta	CCT4					+
80	23.8618	14-3-3 protein sigma	SFN
81	23.8412	Galectin-1	LGALS1	+
82	23.8341	14-3-3 protein gamma;14-3-3 protein gamma, N-terminally processed	YWHAG					+
83	23.7934	Myosin light polypeptide 6	MYL6
84	23.7594	Prelamin-A/C;Lamin-A/C	LMNA
85	23.7532	Microtubule-associated protein 4;Microtubule-associated protein	MAP4
86	23.7419	Tyrosine-protein kinase Lyn	LYN	+		+
87	23.7363	Annexin A2;Annexin;Putative annexin A2-like protein	ANXA2;ANXA2P2
88	23.7078	Cyclin-dependent kinase 8	CDK8	+		+		+
89	23.7043	Elongation factor 1-beta	EEF1B2
90	23.6854	40S ribosomal protein S25	RPS25
91	23.6834	Trifunctional enzyme subunit beta, mitochondrial;3-ketoacyl-CoA thiolase	HADHB	+			+
92	23.6067	Importin subunit beta-1	KPNB1
93	23.5505	78 kDa glucose-regulated protein	HSPA5					+
94	23.5357	Translational activator GCN1	GCN1L1
95	23.5357	Exportin-1	XPO1
96	23.524	14-3-3 protein beta/alpha;14-3-3 protein beta/alpha, N-terminally processed	YWHAB					+
97	23.4858	Eukaryotic translation initiation factor 3 subunit F	EIF3F
98	23.4188	Cyclin-G-associated kinase	GAK	+		+		+
99	23.3948	Phosphate carrier protein, mitochondrial	SLC25A3
100	23.3938	Interleukin-1 receptor-associated kinase 1	IRAK1	+		+		+
101	23.3851	Acetolactate synthase-like protein	ILVBL	+
102	23.3795	Septin-9	SEPT9	+			+
103	23.3468	Ras-related protein Rab-1A;Ras-related protein Rab-1B	RAB1A;RAB1B	+			+
104	23.3461	26S protease regulatory subunit 4	PSMC1
105	23.3315	Histone H2B type 1-L;Histone H2B type 1-M;Histone H2B type 1-N;Histone H2B type 1-H;Histone H2B type 2-F;Histone H2B type 2-E;Histone H2B type 1-C/E/F/G/I;Histone H2B type 1-D;Histone H2B type F-S;Histone H2B type 1-B;Histone H2B type 1-O;Histone H2B type 1-J;Histone H2B type 1-K;Histone H2B;Histone H2B type 3-B;Histone H2B type 1-A	HIST1H2BL;HIST1H2BM;HIST1H2BN;HIST1H2BH;HIST2H2BF;HIST2H2BE;HIST1H2BC;HIST1H2BD;H2BFS;HIST1H2BB;HIST1H2BO;HIST1H2BJ;HIST1H2BK;HIST1H2BI;HIST3H2BB;HIST1H2BA
106	23.2986	Cytoplasmic dynein 1 light intermediate chain 1	DYNC1LI1	+			+
107	23.283	Keratin, type I cytoskeletal 18	KRT18
108	23.2725	Dynactin subunit 2	DCTN2
109	23.2724	Membrane-associated progesterone receptor component 1	PGRMC1	+
110	23.2666	Deoxyguanosine kinase, mitochondrial	DGUOK	+		+
111	23.258	Trifunctional enzyme subunit alpha, mitochondrial;Long-chain enoyl-CoA hydratase;Long chain 3-hydroxyacyl-CoA dehydrogenase	HADHA	+			+
112	23.2218	Synaptopodin	SYNPO	+
113	23.204	Septin-7	SEPT7;DKFZp586I031	+
114	23.1902	Eukaryotic translation initiation factor 3 subunit H	EIF3H;EIF3S3
115	23.183	ATP synthase subunit d, mitochondrial	ATP5H	+			+
116	23.1828	Importin-7	IPO7	+			+
117	23.1289	Nucleolin	NCL
118	23.117	Voltage-dependent anion-selective channel protein 1	VDAC1	+			+
119	23.086	D-3-phosphoglycerate dehydrogenase	PHGDH
120	23.0824	LIM domain and actin-binding protein 1	LIMA1	+
121	23.0608	ATP synthase subunit delta, mitochondrial	ATP5D	+			+
122	23.049	Cytochrome c oxidase subunit 5A, mitochondrial	COX5A	+			+
123	23.0265	Eukaryotic translation initiation factor 3 subunit B	EIF3B
124	22.9925	Glyceraldehyde-3-phosphate dehydrogenase	GAPDH
125	22.9891	ATP synthase subunit g, mitochondrial	ATP5L	+			+
126	22.9694	Activated RNA polymerase II transcriptional coactivator p15	SUB1
127	22.9495	T-complex protein 1 subunit eta	CCT7
128	22.9109	Lamin-B2	LMNB2	+
129	22.9075	Dolichyl-diphosphooligosaccharide--protein glycosyltransferase 48 kDa subunit	DDOST	+
130	22.8981	Eukaryotic translation initiation factor 3 subunit L	EIF3L
131	22.8935	Alpha-centractin;Beta-centractin	ACTR1A;ACTR1B
132	22.8743	Serine/arginine-rich splicing factor 2	SRSF2
133	22.8673	T-complex protein 1 subunit zeta	CCT6A
134	22.8464	Splicing factor 3A subunit 2	SF3A2
135	22.8398	Eukaryotic translation initiation factor 3 subunit I	EIF3I
136	22.8369	Splicing factor 3B subunit 2	SF3B2
137	22.8295	Histone deacetylase 6	HDAC6	+			+
138	22.7928	Proteasome subunit alpha type-1	PSMA1
139	22.7864	Mitogen-activated protein kinase kinase kinase 1	MAP3K1	+		+		+
140	22.7536	40S ribosomal protein S4, X isoform	RPS4X
141	22.7469	Splicing factor 3B subunit 3	SF3B3
142	22.7445	Putative RNA-binding protein Luc7-like 2;Putative RNA-binding protein Luc7-like 1	LUC7L2;LUC7L
143	22.743	Cyclin-dependent kinase 1;Cyclin-dependent kinase 2	CDK1;CDK2	+		+
144	22.7408	ATP synthase subunit b, mitochondrial	ATP5F1	+			+
145	22.7359	Proteasome subunit beta type-6	PSMB6	+			+
146	22.7294	Vesicle-trafficking protein SEC22b	SEC22B
147	22.7198	GTP-binding nuclear protein Ran	RAN
148	22.7111	Eukaryotic translation initiation factor 3 subunit E	EIF3E
149	22.697	T-complex protein 1 subunit alpha	TCP1					+
150	22.6689	Guanine nucleotide-binding protein G(I)/G(S)/G(T) subunit beta-2;Guanine nucleotide-binding protein subunit beta-4	GNB2;GNB4;GNB1	+			+
151	22.6671	Tubulin beta-6 chain	TUBB6
152	22.6462	BAG family molecular chaperone regulator 2	BAG2
153	22.5999	Guanine nucleotide-binding protein subunit beta-2-like 1	GNB2L1
154	22.5984	Coiled-coil-helix-coiled-coil-helix domain-containing protein 3, mitochondrial	CHCHD3	+			+
155	22.5645	Tyrosine-protein kinase;Non-receptor tyrosine-protein kinase TYK2	TYK2	+		+		+
156	22.5124	Nucleoprotein TPR	TPR	+			+
157	22.5074	Clathrin light chain B	CLTB	+			+
158	22.4964	Drebrin	DBN1
159	22.4876	Histone H3;Histone H3.2;Histone H3.1t;Histone H3.3;Histone H3.1;Histone H3.3C	H3F3B;H3F3A;HIST2H3A;HIST3H3;HIST1H3A;H3F3C;HIST2H3PS2
160	22.4465	40S ribosomal protein S5;40S ribosomal protein S5, N-terminally processed	RPS5
161	22.4378	Fatty acid synthase;[Acyl-carrier-protein] S-acetyltransferase;[Acyl-carrier-protein] S-malonyltransferase;3-oxoacyl-[acyl-carrier-protein] synthase;3-oxoacyl-[acyl-carrier-protein] reductase;3-hydroxyacyl-[acyl-carrier-protein] dehydratase;Enoyl-[acyl-carrier-protein] reductase;Oleoyl-[acyl-carrier-protein] hydrolase	FASN
162	22.3634	Ras-related protein Rab-11A;Ras-related protein Rab-11B	RAB11A;RAB11B	+			+
163	22.3592	Voltage-dependent anion-selective channel protein 2	VDAC2	+			+
164	22.355	Heat shock protein 105 kDa	HSPH1
165	22.352	Splicing factor 3B subunit 1	SF3B1
166	22.3393	Alpha-actinin-1	ACTN1
167	22.3248	Sodium/potassium-transporting ATPase subunit alpha-1;Sodium/potassium-transporting ATPase subunit alpha-3;Sodium/potassium-transporting ATPase subunit alpha-2	ATP1A1;ATP1A3;ATP1A2	+
168	22.3008	Platelet-derived growth factor receptor beta	PDGFRB	+			+
169	22.2776	40S ribosomal protein S14	RPS14
170	22.2764	Dynein light chain roadblock-type 1;Dynein light chain roadblock-type 2	DYNLRB1;DYNLRB2	+			+
171	22.2687	T-complex protein 1 subunit epsilon	CCT5
172	22.2601	Neutral alpha-glucosidase AB	GANAB
173	22.2484	RuvB-like 2	RUVBL2
174	22.2443	Septin-2	SEPT2
175	22.244	Proteasome subunit alpha type;Proteasome subunit alpha type-6	PSMA6
176	22.2388	26S protease regulatory subunit 8	PSMC5
177	22.2382	Peroxiredoxin-1	PRDX1
178	22.2159	Proteasomal ubiquitin receptor ADRM1	ADRM1	+			+
179	22.2038	Cytoplasmic dynein 1 intermediate chain 2	DYNC1I2	+			+
180	22.1811	Histone H4	HIST1H4A
181	22.1736	40S ribosomal protein S23	RPS23
182	22.1578	Conserved oligomeric Golgi complex subunit 7	COG7	+			+
183	22.1378	Cytochrome c oxidase subunit 5B, mitochondrial	COX5B	+			+
184	22.0977	Proteasome subunit alpha type-7;Proteasome subunit alpha type-7-like	PSMA7;PSMA8
185	22.0908	Small nuclear ribonucleoprotein Sm D2	SNRPD2
186	22.09	Conserved oligomeric Golgi complex subunit 5	COG5	+			+
187	22.0619	Cyclin-dependent kinase 7	CDK7	+		+
188	22.0335	Mitochondrial inner membrane protein	IMMT	+			+
189	22.0277	2-oxoglutarate dehydrogenase, mitochondrial;2-oxoglutarate dehydrogenase-like, mitochondrial	OGDH;OGDHL	+			+
190	21.9992	Alpha-enolase	ENO1
191	21.9967	Eukaryotic translation initiation factor 3 subunit C;Eukaryotic translation initiation factor 3 subunit C-like protein	EIF3C;EIF3CL
192	21.9786	Heterogeneous nuclear ribonucleoprotein U	HNRNPU
193	21.9763	Splicing factor 3A subunit 1	SF3A1
194	21.937	PHD finger-like domain-containing protein 5A	PHF5A	+
195	21.9345	Heat shock protein HSP 90-alpha	HSP90AA1		+
196	21.8714	Serine/arginine-rich splicing factor 6	SRSF6
197	21.862	Serine/arginine repetitive matrix protein 2	SRRM2
198	21.8609	Filamin-B	FLNB
199	21.8552	26S proteasome non-ATPase regulatory subunit 1	PSMD1
200	21.8548	F-actin-capping protein subunit alpha-1	CAPZA1
201	21.8427	Myosin regulatory light chain 12A;Myosin regulatory light chain 12B	MYL12A;MYL12B
202	21.8321	Tropomyosin alpha-1 chain	TPM1
203	21.8041	Poly(U)-binding-splicing factor PUF60	PUF60
204	21.7826	26S proteasome non-ATPase regulatory subunit 13	PSMD13	+			+
205	21.768	26S proteasome non-ATPase regulatory subunit 2	PSMD2
206	21.7664	Small nuclear ribonucleoprotein-associated proteins B and B;Small nuclear ribonucleoprotein-associated protein N	SNRPN;SNRPB
207	21.7615	Exportin-5	XPO5	+
208	21.7512	40S ribosomal protein S27;40S ribosomal protein S27-like	RPS27L;RPS27
209	21.7408	Unconventional myosin-Ic	MYO1C	+			+
210	21.7356	40S ribosomal protein S3	RPS3
211	21.73	Proteasome subunit beta type-5	PSMB5
212	21.7256	NF-kappa-B essential modulator	IKBKG	+	+		+
213	21.711	Tubulin alpha-1C chain	TUBA1C
214	21.6987	Proteasome subunit alpha type-2	PSMA2
215	21.6984	Dihydrolipoyllysine-residue acetyltransferase component of pyruvate dehydrogenase complex, mitochondrial	DLAT	+			+
216	21.6974	Heterogeneous nuclear ribonucleoprotein A1;Heterogeneous nuclear ribonucleoprotein A1-like 2	HNRNPA1;HNRNPA1L2
217	21.6692	40S ribosomal protein S10;Putative 40S ribosomal protein S10-like	RPS10;RPS10P5
218	21.6592	Dihydrolipoyllysine-residue succinyltransferase component of 2-oxoglutarate dehydrogenase complex, mitochondrial	DLST	+			+
219	21.6239	40S ribosomal protein S26;Putative 40S ribosomal protein S26-like 1	RPS26;RPS26P11
220	21.6093	7-dehydrocholesterol reductase	DHCR7	+
221	21.5804	60S ribosomal protein L22	RPL22
222	21.5746	Septin-11	SEPT11	+			+
223	21.5684	RAF proto-oncogene serine/threonine-protein kinase	RAF1	+		+		+
224	21.567	Pyruvate kinase;Pyruvate kinase PKM	PKM			+
225	21.5548	MARCKS-related protein	MARCKSL1	+
226	21.5435	Cyclin-dependent kinase 19	CDK19	+		+		+
227	21.5292	Cytochrome c oxidase subunit 4 isoform 1, mitochondrial	COX4I1	+			+
228	21.5172	Splicing factor 3A subunit 3	SF3A3
229	21.5093	Importin-9	IPO9	+			+
230	21.5048	Splicing factor U2AF 65 kDa subunit	U2AF2
231	21.4936	Enhancer of rudimentary homolog	ERH
232	21.4756	26S protease regulatory subunit 10B	PSMC6
233	21.4728	40S ribosomal protein S19	RPS19
234	21.466	Eukaryotic translation initiation factor 3 subunit A	EIF3A
235	21.4371	U1 small nuclear ribonucleoprotein 70 kDa	SNRNP70
236	21.4215	Histone H1.0;Histone H1.0, N-terminally processed	H1F0	+			+
237	21.415	Serine/threonine-protein phosphatase 2A catalytic subunit beta isoform	PPP2CB
238	21.4059	Large neutral amino acids transporter small subunit 1	SLC7A5	+			+
239	21.404	Probable ATP-dependent RNA helicase DDX46	DDX46
240	21.3958	Histidine triad nucleotide-binding protein 1	HINT1	+			+
241	21.3893	14-3-3 protein epsilon	YWHAE					+
242	21.3466	CAD protein;Glutamine-dependent carbamoyl-phosphate synthase;Aspartate carbamoyltransferase;Dihydroorotase	CAD
243	21.331	Condensin complex subunit 1	NCAPD2	+			+
244	21.315	Ran GTPase-activating protein 1	RANGAP1
245	21.3119	40S ribosomal protein S3a	RPS3A
246	21.3076	Ephrin type-B receptor 3	EPHB3	+			+
247	21.3006	Cytoskeleton-associated protein 4	CKAP4	+
248	21.2991	Glucosidase 2 subunit beta	PRKCSH	+			+
249	21.2975	Structural maintenance of chromosomes protein;Structural maintenance of chromosomes protein 4	SMC4
250	21.283	Poly(rC)-binding protein 1	PCBP1
251	21.2772	Multifunctional protein ADE2;Phosphoribosylaminoimidazole-succinocarboxamide synthase;Phosphoribosylaminoimidazole carboxylase	PAICS
252	21.2715	Probable ATP-dependent RNA helicase DDX5	DDX5
253	21.2631	26S protease regulatory subunit 7	PSMC2
254	21.2492	Eukaryotic translation initiation factor 3 subunit G	EIF3G
255	21.24	Pre-mRNA-processing factor 19	PRPF19
256	21.1903	Nucleophosmin	NPM1
257	21.1647	Histone-binding protein RBBP4;Histone-binding protein RBBP7	RBBP4;RBBP7
258	21.1431	60 kDa heat shock protein, mitochondrial	HSPD1
259	21.1425	Importin-5	IPO5	+			+
260	21.1391	Probable cytosolic iron-sulfur protein assembly protein CIAO1	CIAO1	+
261	21.1214	Arginine and glutamate-rich protein 1	ARGLU1	+
262	21.1193	Tropomyosin alpha-3 chain;Tropomyosin alpha-4 chain	DKFZp686J1372;TPM3;TPM4
263	21.1056	Serine/threonine-protein kinase TAO3;Serine/threonine-protein kinase TAO1;Serine/threonine-protein kinase TAO2	TAOK3;TAOK1;TAOK2	+		+		+
264	21.0941	Proteasome subunit beta type-4	PSMB4	+			+
265	21.0921	Coatomer subunit beta	COPB2	+			+
266	21.0889	26S proteasome non-ATPase regulatory subunit 7	PSMD7	+			+
267	21.0725	26S proteasome non-ATPase regulatory subunit 4	PSMD4	+			+
268	21.0717	40S ribosomal protein S18	RPS18
269	21.058	ATP synthase subunit gamma, mitochondrial	ATP5C1	+			+
270	21.0359	Dynactin subunit 1	DCTN1
271	21.0301	60S ribosomal protein L34	RPL34
272	21.0295	Host cell factor 1;HCF N-terminal chain 1;HCF N-terminal chain 2;HCF N-terminal chain 3;HCF N-terminal chain 4;HCF N-terminal chain 5;HCF N-terminal chain 6;HCF C-terminal chain 1;HCF C-terminal chain 2;HCF C-terminal chain 3;HCF C-terminal chain 4;HCF C-terminal chain 5;HCF C-terminal chain 6	HCFC1	+			+
273	21.0192	Pyruvate dehydrogenase E1 component subunit alpha, somatic form, mitochondrial	PDHA1	+			+
274	21.0044	26S proteasome non-ATPase regulatory subunit 11	PSMD11
275	21.0026	Integrin-linked protein kinase	ILK	+		+
276	20.9839	Non-POU domain-containing octamer-binding protein	NONO
277	20.9825	Sarcoplasmic/endoplasmic reticulum calcium ATPase 2	ATP2A2
278	20.9794	Guanine nucleotide-binding protein G(k) subunit alpha;Guanine nucleotide-binding protein G(t) subunit alpha-1;Guanine nucleotide-binding protein G(i) subunit alpha-1;Guanine nucleotide-binding protein G(t) subunit alpha-2;Guanine nucleotide-binding protein G(o) subunit alpha;Guanine nucleotide-binding protein G(t) subunit alpha-3;Guanine nucleotide-binding protein G(i) subunit alpha-2;Guanine nuc…	GNAI3;GNAS;GNAT1;GNAI1;GNAT2;GNAO1;GNAT3;GNAI2;GNAL	+			+
279	20.9766	Conserved oligomeric Golgi complex subunit 6	COG6	+			+
280	20.9612	Ras-related protein Rab-7a	RAB7A	+			+
281	20.9378	Conserved oligomeric Golgi complex subunit 8	COG8	+			+
282	20.9007	Sorting and assembly machinery component 50 homolog	SAMM50	+			+
283	20.8973	Structural maintenance of chromosomes protein 2	SMC2	+			+
284	20.8966	Eukaryotic initiation factor 4A-I;Eukaryotic initiation factor 4A-II	EIF4A1;EIF4A2
285	20.8944	40S ribosomal protein S7	RPS7
286	20.8844	Dynactin subunit 3	DCTN3	+			+
287	20.8707	Cytospin-A	SPECC1L	+
288	20.8702	Splicing factor, proline- and glutamine-rich	SFPQ
289	20.865	40S ribosomal protein S2	RPS2
290	20.8592	RNA-binding protein 25	RBM25	+
291	20.8395	Putative pre-mRNA-splicing factor ATP-dependent RNA helicase DHX15	DHX15
292	20.8271	Cleavage and polyadenylation specificity factor subunit 5	NUDT21
293	20.8259	40S ribosomal protein S16	RPS16
294	20.8234	Cytochrome c oxidase subunit 6C	COX6C	+			+
295	20.8184	NADH-cytochrome b5 reductase 3;NADH-cytochrome b5 reductase 3 membrane-bound form;NADH-cytochrome b5 reductase 3 soluble form	CYB5R3	+
296	20.7842	26S proteasome non-ATPase regulatory subunit 14	PSMD14
297	20.775	Cytochrome c oxidase subunit 2	MT-CO2	+			+
298	20.7589	Protein phosphatase 1 regulatory subunit 12A	PPP1R12A	+			+
299	20.7261	Myosin-10	MYH10
300	20.7257	DNA damage-binding protein 1	DDB1
301	20.7176	Importin-4	IPO4	+
302	20.7048	Vesicle-associated membrane protein-associated protein B/C	VAPB	+
303	20.5832	Fibroblast growth factor 2	FGF2	+			+
304	20.5709	60S acidic ribosomal protein P0-like;60S acidic ribosomal protein P0	RPLP0;RPLP0P6
305	20.5654	Treacle protein	TCOF1
306	20.531	Cell division control protein 42 homolog	CDC42	+			+
307	20.4989	RNA-binding protein 39	RBM39
308	20.4971	Peptidyl-prolyl cis-trans isomerase B	PPIB
309	20.4588	Ran-specific GTPase-activating protein	RANBP1
310	20.4304	UPF0568 protein C14orf166	C14orf166
311	20.4235	Valine--tRNA ligase	VARS
312	20.3652	Luc7-like protein 3	LUC7L3
313	20.3601	DnaJ homolog subfamily A member 1	DNAJA1
314	20.3187	Integrin beta-1	ITGB1	+			+
315	20.3097	Ubiquitin-like protein 4A	UBL4A	+
316	20.3086	Transportin-3	TNPO3	+			+
317	20.2938	Nuclear pore complex protein Nup93	NUP93	+			+
318	20.2851	WD repeat-containing protein 5	WDR5	+			+
319	20.2843	Nexilin	NEXN	+
320	20.2344	Triosephosphate isomerase	TPI1
321	20.1996	Bifunctional glutamate/proline--tRNA ligase;Glutamate--tRNA ligase;Proline--tRNA ligase	EPRS
322	20.1604	Perilipin-3	PLIN3	+
323	20.1594	LIM domain only protein 7	LMO7	+
324	20.1458	Ribosome-binding protein 1	RRBP1	+
325	20.1092	UPF0449 protein C19orf25	C19orf25	+
326	20.1071	Gem-associated protein 4	GEMIN4	+			+
327	20.0873	Proteasome subunit alpha type-5	PSMA5
328	20.0616	Histone H1x	H1FX
329	20.0519	Calcium/calmodulin-dependent protein kinase kinase 2	CAMKK2	+		+
330	20.002	Exportin-7	XPO7	+
331	19.9578	Alpha-actinin-4	ACTN4
332	19.9568	BRCA1-associated ATM activator 1	BRAT1	+
333	19.934	60S ribosomal protein L29	RPL29
334	19.9263	Mitogen-activated protein kinase kinase kinase kinase 5	MAP4K5	+		+
335	19.8682	Exocyst complex component 7	EXOC7	+			+
336	19.8524	40S ribosomal protein S8	RPS8
337	19.8468	DNA replication licensing factor MCM4	MCM4
338	19.7853	cAMP-dependent protein kinase type II-alpha regulatory subunit	PRKAR2A	+		+
339	19.7729	Ras-related protein Rab-10	RAB10	+			+
340	19.7495	Nuclear mitotic apparatus protein 1	NUMA1	+			+
341	19.7116	Ankycorbin	RAI14	+
342	19.7018	60S ribosomal protein L10a	RPL10A
343	19.6379	Dual specificity mitogen-activated protein kinase kinase 5	MAP2K5	+		+
344	19.6049	Protein DEK	DEK	+
345	19.5713	Malectin	MLEC	+			+
346	19.4979	Pre-mRNA-processing factor 6	PRPF6
347	19.4794	Cofilin-1	CFL1
348	19.372	Heterogeneous nuclear ribonucleoprotein K	HNRNPK
349	19.3295	116 kDa U5 small nuclear ribonucleoprotein component	EFTUD2
350	19.3053	Glutamine--tRNA ligase	QARS
351	19.2204	DNA replication licensing factor MCM6	MCM6
352	19.1683	A-kinase anchor protein 2	AKAP2	+		+
353	19.0546	Dual specificity protein kinase CLK1	CLK1	+		+
354	18.8901	Extended synaptotagmin-1	ESYT1	+
355	18.8692	E3 SUMO-protein ligase RanBP2;Putative peptidyl-prolyl cis-trans isomerase	RANBP2
356	18.7801	4F2 cell-surface antigen heavy chain	SLC3A2	+			+
