# Supplementary material for: Small molecule inhibitors reveal an indispensable scaffolding role of RIPK2 in NOD2 signaling
Source: EMBO J. 2018 Jul 19;37(17):e99372. doi: 10.15252/embj.201899372 (PMC6120666; doi:10.15252/embj.201899372)
Supplement: Supplementary file 5 — Dataset EV2 [file EMBJ-37-e99372-s005.xlsx]

## Sheet: Legend
Dataset EV2. RIPK2 peptides used in SPOT binding assay with recombinant GST-BIR2-XIAP.
The diagram shows the 15 aa sequences and positions of the membrane-spotted RIPK2 peptides used in SPOT assay.
The resulting membrane was used to screen for RIPK2 peptides preferentially interacting with recombinant GST-BIR2-XIAP.

## Sheet: Dataset
	Position	Sequence
	A1	H-H-H-H-H-H-H-H-X0
	A2	H-H-H-H-H-H-H-H-X0
	A3	(space)
	A4	M-N-G-E-A-I-C-S-A-L-P-T-I-P-Y
	A5	E-A-I-C-S-A-L-P-T-I-P-Y-H-K-L		1 to 13
	A6	C-S-A-L-P-T-I-P-Y-H-K-L-A-D-L	A
	A7	L-P-T-I-P-Y-H-K-L-A-D-L-R-Y-L	to
	A8	I-P-Y-H-K-L-A-D-L-R-Y-L-S-R-G	U
	A9	H-K-L-A-D-L-R-Y-L-S-R-G-A-S-G
	A10	A-D-L-R-Y-L-S-R-G-A-S-G-T-V-S
	A11	R-Y-L-S-R-G-A-S-G-T-V-S-S-A-R
	A12	S-R-G-A-S-G-T-V-S-S-A-R-H-A-D
	A13	A-S-G-T-V-S-S-A-R-H-A-D-W-R-V
	B1	T-V-S-S-A-R-H-A-D-W-R-V-Q-V-A
	B2	S-A-R-H-A-D-W-R-V-Q-V-A-V-K-H
	B3	H-A-D-W-R-V-Q-V-A-V-K-H-L-H-I
	B4	W-R-V-Q-V-A-V-K-H-L-H-I-H-T-P
	B5	Q-V-A-V-K-H-L-H-I-H-T-P-L-L-D
	B6	V-K-H-L-H-I-H-T-P-L-L-D-S-E-R
	B7	L-H-I-H-T-P-L-L-D-S-E-R-K-D-V
	B8	H-T-P-L-L-D-S-E-R-K-D-V-L-R-E
	B9	L-L-D-S-E-R-K-D-V-L-R-E-A-E-I
	B10	S-E-R-K-D-V-L-R-E-A-E-I-L-H-K
	B11	K-D-V-L-R-E-A-E-I-L-H-K-A-R-F
	B12	L-R-E-A-E-I-L-H-K-A-R-F-S-Y-I
	B13	A-E-I-L-H-K-A-R-F-S-Y-I-L-P-I
	C1	L-H-K-A-R-F-S-Y-I-L-P-I-L-G-I
	C2	A-R-F-S-Y-I-L-P-I-L-G-I-C-N-E
	C3	S-Y-I-L-P-I-L-G-I-C-N-E-P-E-F
	C4	L-P-I-L-G-I-C-N-E-P-E-F-L-G-I
	C5	L-G-I-C-N-E-P-E-F-L-G-I-V-T-E
	C6	C-N-E-P-E-F-L-G-I-V-T-E-Y-M-P
	C7	P-E-F-L-G-I-V-T-E-Y-M-P-N-G-S		Red:peptides
	C8	L-G-I-V-T-E-Y-M-P-N-G-S-L-N-E		Yellow: poly His controls
	C9	V-T-E-Y-M-P-N-G-S-L-N-E-L-L-H		Green: empty
	C10	Y-M-P-N-G-S-L-N-E-L-L-H-R-K-T
	C11	N-G-S-L-N-E-L-L-H-R-K-T-E-Y-P
	C12	L-N-E-L-L-H-R-K-T-E-Y-P-D-V-A
	C13	L-L-H-R-K-T-E-Y-P-D-V-A-W-P-L
	D1	R-K-T-E-Y-P-D-V-A-W-P-L-R-F-R
	D2	E-Y-P-D-V-A-W-P-L-R-F-R-I-L-H
	D3	D-V-A-W-P-L-R-F-R-I-L-H-E-I-A
	D4	W-P-L-R-F-R-I-L-H-E-I-A-L-G-V
	D5	R-F-R-I-L-H-E-I-A-L-G-V-N-Y-L
	D6	I-L-H-E-I-A-L-G-V-N-Y-L-H-N-M
	D7	E-I-A-L-G-V-N-Y-L-H-N-M-T-P-P
	D8	L-G-V-N-Y-L-H-N-M-T-P-P-L-L-H
	D9	N-Y-L-H-N-M-T-P-P-L-L-H-H-D-L
	D10	H-N-M-T-P-P-L-L-H-H-D-L-K-T-Q
	D11	T-P-P-L-L-H-H-D-L-K-T-Q-N-I-L
	D12	L-L-H-H-D-L-K-T-Q-N-I-L-L-D-N
	D13	H-D-L-K-T-Q-N-I-L-L-D-N-E-F-H
	E1	K-T-Q-N-I-L-L-D-N-E-F-H-V-K-I
	E2	N-I-L-L-D-N-E-F-H-V-K-I-A-D-F
	E3	L-D-N-E-F-H-V-K-I-A-D-F-G-L-S
	E4	E-F-H-V-K-I-A-D-F-G-L-S-K-W-R
	E5	V-K-I-A-D-F-G-L-S-K-W-R-M-M-S
	E6	A-D-F-G-L-S-K-W-R-M-M-S-L-S-Q
	E7	G-L-S-K-W-R-M-M-S-L-S-Q-S-R-S
	E8	K-W-R-M-M-S-L-S-Q-S-R-S-S-K-S
	E9	M-M-S-L-S-Q-S-R-S-S-K-S-A-P-E
	E10	L-S-Q-S-R-S-S-K-S-A-P-E-G-G-T
	E11	S-R-S-S-K-S-A-P-E-G-G-T-I-I-Y
	E12	S-K-S-A-P-E-G-G-T-I-I-Y-M-P-P
	E13	A-P-E-G-G-T-I-I-Y-M-P-P-E-N-Y
	F1	G-G-T-I-I-Y-M-P-P-E-N-Y-E-P-G
	F2	I-I-Y-M-P-P-E-N-Y-E-P-G-Q-K-S
	F3	M-P-P-E-N-Y-E-P-G-Q-K-S-R-A-S
	F4	E-N-Y-E-P-G-Q-K-S-R-A-S-I-K-H
	F5	E-P-G-Q-K-S-R-A-S-I-K-H-D-I-Y
	F6	Q-K-S-R-A-S-I-K-H-D-I-Y-S-Y-A
	F7	R-A-S-I-K-H-D-I-Y-S-Y-A-V-I-T
	F8	I-K-H-D-I-Y-S-Y-A-V-I-T-W-E-V
	F9	D-I-Y-S-Y-A-V-I-T-W-E-V-L-S-R
	F10	S-Y-A-V-I-T-W-E-V-L-S-R-K-Q-P
	F11	V-I-T-W-E-V-L-S-R-K-Q-P-F-E-D
	F12	W-E-V-L-S-R-K-Q-P-F-E-D-V-T-N
	F13	L-S-R-K-Q-P-F-E-D-V-T-N-P-L-Q
	G1	K-Q-P-F-E-D-V-T-N-P-L-Q-I-M-Y
	G2	F-E-D-V-T-N-P-L-Q-I-M-Y-S-V-S
	G3	V-T-N-P-L-Q-I-M-Y-S-V-S-Q-G-H
	G4	P-L-Q-I-M-Y-S-V-S-Q-G-H-R-P-V
	G5	I-M-Y-S-V-S-Q-G-H-R-P-V-I-N-E
	G6	S-V-S-Q-G-H-R-P-V-I-N-E-E-S-L
	G7	Q-G-H-R-P-V-I-N-E-E-S-L-P-Y-D
	G8	R-P-V-I-N-E-E-S-L-P-Y-D-I-P-H
	G9	I-N-E-E-S-L-P-Y-D-I-P-H-R-A-R
	G10	E-S-L-P-Y-D-I-P-H-R-A-R-M-I-S
	G11	P-Y-D-I-P-H-R-A-R-M-I-S-L-I-E
	G12	I-P-H-R-A-R-M-I-S-L-I-E-S-G-W
	G13	R-A-R-M-I-S-L-I-E-S-G-W-A-Q-N
	H1	M-I-S-L-I-E-S-G-W-A-Q-N-P-D-E
	H2	L-I-E-S-G-W-A-Q-N-P-D-E-R-P-S
	H3	S-G-W-A-Q-N-P-D-E-R-P-S-F-L-K
	H4	A-Q-N-P-D-E-R-P-S-F-L-K-C-L-I
	H5	P-D-E-R-P-S-F-L-K-C-L-I-E-L-E
	H6	R-P-S-F-L-K-C-L-I-E-L-E-P-V-L
	H7	F-L-K-C-L-I-E-L-E-P-V-L-R-T-F
	H8	C-L-I-E-L-E-P-V-L-R-T-F-E-E-I
	H9	E-L-E-P-V-L-R-T-F-E-E-I-T-F-L
	H10	P-V-L-R-T-F-E-E-I-T-F-L-E-A-V
	H11	R-T-F-E-E-I-T-F-L-E-A-V-I-Q-L
	H12	E-E-I-T-F-L-E-A-V-I-Q-L-K-K-T
	H13	T-F-L-E-A-V-I-Q-L-K-K-T-K-L-Q
	I1	E-A-V-I-Q-L-K-K-T-K-L-Q-S-V-S
	I2	I-Q-L-K-K-T-K-L-Q-S-V-S-S-A-I
	I3	K-K-T-K-L-Q-S-V-S-S-A-I-H-L-C
	I4	K-L-Q-S-V-S-S-A-I-H-L-C-D-K-K
	I5	S-V-S-S-A-I-H-L-C-D-K-K-K-M-E
	I6	S-A-I-H-L-C-D-K-K-K-M-E-L-S-L
	I7	H-L-C-D-K-K-K-M-E-L-S-L-N-I-P
	I8	D-K-K-K-M-E-L-S-L-N-I-P-V-N-H
	I9	K-M-E-L-S-L-N-I-P-V-N-H-G-P-Q
	I10	L-S-L-N-I-P-V-N-H-G-P-Q-E-E-S
	I11	N-I-P-V-N-H-G-P-Q-E-E-S-C-G-S
	I12	V-N-H-G-P-Q-E-E-S-C-G-S-S-Q-L
	I13	G-P-Q-E-E-S-C-G-S-S-Q-L-H-E-N
	J1	E-E-S-C-G-S-S-Q-L-H-E-N-S-G-S
	J2	C-G-S-S-Q-L-H-E-N-S-G-S-P-E-T
	J3	S-Q-L-H-E-N-S-G-S-P-E-T-S-R-S
	J4	H-E-N-S-G-S-P-E-T-S-R-S-L-P-A
	J5	S-G-S-P-E-T-S-R-S-L-P-A-P-Q-D
	J6	P-E-T-S-R-S-L-P-A-P-Q-D-N-D-F
	J7	S-R-S-L-P-A-P-Q-D-N-D-F-L-S-R
	J8	L-P-A-P-Q-D-N-D-F-L-S-R-K-A-Q
	J9	P-Q-D-N-D-F-L-S-R-K-A-Q-D-C-Y
	J10	N-D-F-L-S-R-K-A-Q-D-C-Y-F-M-K
	J11	L-S-R-K-A-Q-D-C-Y-F-M-K-L-H-H
	J12	K-A-Q-D-C-Y-F-M-K-L-H-H-C-P-G
	J13	D-C-Y-F-M-K-L-H-H-C-P-G-N-H-S
	K1	F-M-K-L-H-H-C-P-G-N-H-S-W-D-S
	K2	L-H-H-C-P-G-N-H-S-W-D-S-T-I-S
	K3	C-P-G-N-H-S-W-D-S-T-I-S-G-S-Q
	K4	N-H-S-W-D-S-T-I-S-G-S-Q-R-A-A
	K5	W-D-S-T-I-S-G-S-Q-R-A-A-F-C-D
	K6	T-I-S-G-S-Q-R-A-A-F-C-D-H-K-T
	K7	G-S-Q-R-A-A-F-C-D-H-K-T-T-P-C
	K8	R-A-A-F-C-D-H-K-T-T-P-C-S-S-A
	K9	F-C-D-H-K-T-T-P-C-S-S-A-I-I-N
	K10	H-K-T-T-P-C-S-S-A-I-I-N-P-L-S
	K11	T-P-C-S-S-A-I-I-N-P-L-S-T-A-G
	K12	S-S-A-I-I-N-P-L-S-T-A-G-N-S-E
	K13	I-I-N-P-L-S-T-A-G-N-S-E-R-L-Q
	L1	P-L-S-T-A-G-N-S-E-R-L-Q-P-G-I
	L2	T-A-G-N-S-E-R-L-Q-P-G-I-A-Q-Q
	L3	N-S-E-R-L-Q-P-G-I-A-Q-Q-W-I-Q
	L4	R-L-Q-P-G-I-A-Q-Q-W-I-Q-S-K-R
	L5	P-G-I-A-Q-Q-W-I-Q-S-K-R-E-D-I
	L6	A-Q-Q-W-I-Q-S-K-R-E-D-I-V-N-Q
	L7	W-I-Q-S-K-R-E-D-I-V-N-Q-M-T-E
	L8	S-K-R-E-D-I-V-N-Q-M-T-E-A-C-L
	L9	E-D-I-V-N-Q-M-T-E-A-C-L-N-Q-S
	L10	V-N-Q-M-T-E-A-C-L-N-Q-S-L-D-A
	L11	M-T-E-A-C-L-N-Q-S-L-D-A-L-L-S
	L12	A-C-L-N-Q-S-L-D-A-L-L-S-R-D-L
	L13	N-Q-S-L-D-A-L-L-S-R-D-L-I-M-K
	M1	L-D-A-L-L-S-R-D-L-I-M-K-E-D-Y
	M2	L-L-S-R-D-L-I-M-K-E-D-Y-E-L-V
	M3	R-D-L-I-M-K-E-D-Y-E-L-V-S-T-K
	M4	I-M-K-E-D-Y-E-L-V-S-T-K-P-T-R
	M5	E-D-Y-E-L-V-S-T-K-P-T-R-T-S-K
	M6	E-L-V-S-T-K-P-T-R-T-S-K-V-R-Q
	M7	S-T-K-P-T-R-T-S-K-V-R-Q-L-L-D
	M8	P-T-R-T-S-K-V-R-Q-L-L-D-T-T-D
	M9	T-S-K-V-R-Q-L-L-D-T-T-D-I-Q-G
	M10	V-R-Q-L-L-D-T-T-D-I-Q-G-E-E-F
	M11	L-L-D-T-T-D-I-Q-G-E-E-F-A-K-V
	M12	T-T-D-I-Q-G-E-E-F-A-K-V-I-V-Q
	M13	I-Q-G-E-E-F-A-K-V-I-V-Q-K-L-K
	N1	E-E-F-A-K-V-I-V-Q-K-L-K-D-N-K
	N2	A-K-V-I-V-Q-K-L-K-D-N-K-Q-M-G
	N3	I-V-Q-K-L-K-D-N-K-Q-M-G-L-Q-P
	N4	K-L-K-D-N-K-Q-M-G-L-Q-P-Y-P-E
	N5	D-N-K-Q-M-G-L-Q-P-Y-P-E-I-L-V
	N6	Q-M-G-L-Q-P-Y-P-E-I-L-V-V-S-R
	N7	L-Q-P-Y-P-E-I-L-V-V-S-R-S-P-S
	N8	Y-P-E-I-L-V-V-S-R-S-P-S-L-N-L
	N9	I-L-V-V-S-R-S-P-S-L-N-L-L-Q-N
	N10	V-S-R-S-P-S-L-N-L-L-Q-N-K-S-M
	N11	(space)
	N12	H-H-H-H-H-H-H-H-X0
	N13	H-H-H-H-H-H-H-H-X0
	O1	(newline)
	O2	(newline)
	O3	(newline)
	O4	(newline)
	O5	(newline)
	O6	(newline)
	O7	(newline)
	O8	(newline)
	O9	(newline)
	O10	(newline)
	O11	(newline)
	O12	(newline)
	O13	(newline)
	P1	H-H-H-H-H-H-H-H-X0
	P2	H-H-H-H-H-H-H-H-X0
	P3	(space)
	P4	A-V-P-I-A-Q-K-S-E-P-H-S-L-S-S
	P5	A-V-A-V-A-Q-K-S-E-P-H-S-L-S-S
	P6	A-T-A-A-A-Q-K-S-E-P-H-S-L-S-S
	P7	(space)
	P8	L-S-K-W-R-M-M-S-L-S-Q-S-R-S-S
	P9	L-pS-K-W-R-M-M-S-L-S-Q-S-R-S-S
	P10	L-S-K-W-R-M-M-pS-L-S-Q-S-R-S-S
	P11	L-S-K-W-R-M-M-S-L-pS-Q-S-R-S-S
	P12	L-S-K-W-R-M-M-S-L-S-Q-pS-R-S-S
	P13	L-S-K-W-R-M-M-S-L-S-Q-S-R-S-pS
	Q1	L-pS-K-W-R-M-M-pS-L-pS-Q-pS-R-S-S
	Q2	L-pS-K-W-R-M-M-pS-L-S-Q-pS-R-S-pS
	Q3	L-pS-K-W-R-M-M-pS-L-pS-Q-S-R-S-pS
	Q4	L-pS-K-W-R-M-M-S-L-pS-Q-pS-R-S-pS
	Q1	L-S-K-W-R-M-M-pS-L-pS-Q-pS-R-S-pS
	Q2	L-pS-K-W-R-M-M-pS-L-pS-Q-pS-R-S-pS
	Q3	(space)
	Q4	A-V-P-I-A-Q-K-S-E-P-H-S-L-S-S
	Q1	A-V-A-V-A-Q-K-S-E-P-H-S-L-S-S
	Q2	A-T-A-A-A-Q-K-S-E-P-H-S-L-S-S
	Q3	(space)
	Q4	H-H-H-H-H-H-H-H-X0
	Q1	H-H-H-H-H-H-H-H-X0
	R1	(newline)
	R2	(newline)
	R3	(newline)
	R4	(newline)
	R5	(newline)
	R6	(newline)
	R7	(newline)
	R8	(newline)
	R9	(newline)
	R10	(newline)
	R11	(newline)
	R12	(newline)
	R13	(newline)
	S1	H-H-H-H-H-H-H-H-X0
	S2	H-H-H-H-H-H-H-H-X0
	S3	(space)
	S4	A-V-P-I-A-Q-K-S-E-P-H-S-L-S-S
	S5	A-V-A-V-A-Q-K-S-E-P-H-S-L-S-S
	S6	A-T-A-A-A-Q-K-S-E-P-H-S-L-S-S
	S7	(space)
	S8	V-K-I-A-D-F-G-L-S-K-W-R-M-M-S
	S9	V-K-I-A-D-F-G-L-pS-K-W-R-M-M-S
	S10	A-D-F-G-L-S-K-W-R-M-M-S-L-S-Q
	S11	A-D-F-G-L-pS-K-W-R-M-M-S-L-S-Q
	S12	A-D-F-G-L-S-K-W-R-M-M-pS-L-S-Q
	S13	A-D-F-G-L-S-K-W-R-M-M-S-L-pS-Q
	T1	A-D-F-G-L-pS-K-W-R-M-M-pS-L-pS-Q
	T2	G-L-S-K-W-R-M-M-S-L-S-Q-S-R-S
	T3	G-L-pS-K-W-R-M-M-S-L-S-Q-S-R-S
	T4	G-L-S-K-W-R-M-M-pS-L-S-Q-S-R-S
	T5	G-L-S-K-W-R-M-M-S-L-pS-Q-S-R-S
	T6	G-L-S-K-W-R-M-M-S-L-S-Q-pS-R-S
	T7	G-L-pS-K-W-R-M-M-pS-L-pS-Q-pS-R-S
	T8	K-W-R-M-M-S-L-S-Q-S-R-S-S-K-S
	T9	K-W-R-M-M-pS-L-S-Q-S-R-S-S-K-S
	T10	K-W-R-M-M-S-L-pS-Q-S-R-S-S-K-S
	T11	K-W-R-M-M-S-L-S-Q-pS-R-S-S-K-S
	T12	K-W-R-M-M-S-L-S-Q-S-R-S-pS-K-S
	T13	K-W-R-M-M-pS-L-pS-Q-pS-R-S-pS-K-S
	U1	M-M-S-L-S-Q-S-R-S-S-K-S-A-P-E
	U2	M-M-pS-L-S-Q-S-R-S-S-K-S-A-P-E
	U3	M-M-S-L-pS-Q-S-R-S-S-K-S-A-P-E
	U4	M-M-S-L-S-Q-pS-R-S-S-K-S-A-P-E
	U5	M-M-S-L-S-Q-S-R-S-pS-K-S-A-P-E
	U6	M-M-pS-L-pS-Q-pS-R-S-pS-K-S-A-P-E
	U7	(space)
	U8	A-V-P-I-A-Q-K-S-E-P-H-S-L-S-S
	U9	A-V-A-V-A-Q-K-S-E-P-H-S-L-S-S
	U10	A-T-A-A-A-Q-K-S-E-P-H-S-L-S-S
	U11	(space)
	U12	H-H-H-H-H-H-H-H-X0
	U13	H-H-H-H-H-H-H-H-X0
