# Supplementary material for: Small molecule inhibitors reveal an indispensable scaffolding role of RIPK2 in NOD2 signaling
Source: EMBO J. 2018 Jul 19;37(17):e99372. doi: 10.15252/embj.201899372 (PMC6120666; doi:10.15252/embj.201899372)
Supplement: Supplementary file 6 — Dataset EV3 [file EMBJ-37-e99372-s006.xlsx]

## Sheet: Legend
Dataset EV3. Selected RIPK2 peptides used in SPOT binding assay with wild type and D214S mutant GST-BIR2-XIAP.
Sequences and membrane positions of a selected sub-set of RIPK2 peptides,
used in SPOT binding assay with wild type and D214S mutant GST-BIR2-XIAP, are shown.

## Sheet: Dataset
	A1	H-H-H-H-H-H-H-H-H-H-H-X0
	A2	(space)
	A3	(space)
	A4	A-V-P-I-A-Q-K-S-E-P-H-S-L-S-S
	A5	A-V-A-V-A-Q-K-S-E-P-H-S-L-S-S
	B1	A-S-G-T-V-S-S-A-R-H-A-D-W-R-V
	B2	S-E-R-K-D-V-L-R-E-A-E-I-L-H-K
	B3	S-R-S-S-K-S-A-P-E-G-G-T-I-I-Y
	B4	P-Y-D-I-P-H-R-A-R-M-I-S-L-I-E
	B5	A-D-F-G-L-S-K-W-R-M-M-S-L-S-Q
	C1	V-K-H-L-H-I-H-T-P-L-L-D-S-E-R
	C2	I-L-H-E-I-A-L-G-V-N-Y-L-H-N-M
	C3	(newline)
	C4	(newline)
	C5	(newline)
	D1	A-S-G-T-V-S-S-A-R-H-A-D-W-R-V
	D2	S-E-R-K-D-V-L-R-E-A-E-I-L-H-K				1 to 5
	D3	S-R-S-S-K-S-A-P-E-G-G-T-I-I-Y			A
	D4	P-Y-D-I-P-H-R-A-R-M-I-S-L-I-E			to
	D5	A-D-F-G-L-S-K-W-R-M-M-S-L-S-Q			G
	E1	V-K-H-L-H-I-H-T-P-L-L-D-S-E-R
	E2	I-L-H-E-I-A-L-G-V-N-Y-L-H-N-M
	E3	(newline)
	E4	(newline)
	E5	(newline)
	F1	A-S-G-T-V-S-S-A-R-H-A-D-W-R-V
	F2	S-E-R-K-D-V-L-R-E-A-E-I-L-H-K				Yellow: poly-His control
	F3	S-R-S-S-K-S-A-P-E-G-G-T-I-I-Y				red: peptides
	F4	P-Y-D-I-P-H-R-A-R-M-I-S-L-I-E				green: empty
	F5	A-D-F-G-L-S-K-W-R-M-M-S-L-S-Q
	G1	V-K-H-L-H-I-H-T-P-L-L-D-S-E-R
	G2	I-L-H-E-I-A-L-G-V-N-Y-L-H-N-M
	G3	(space)
	G4	H-H-H-H-H-H-H-H-H-H-H-X0
	G5	H-H-H-H-H-H-H-H-H-H-H-X0
