# Supplementary material for: Small molecule inhibitors reveal an indispensable scaffolding role of RIPK2 in NOD2 signaling
Source: EMBO J. 2018 Jul 19;37(17):e99372. doi: 10.15252/embj.201899372 (PMC6120666; doi:10.15252/embj.201899372)
Supplement: Supplementary file 7 — Dataset EV4 [file EMBJ-37-e99372-s007.xlsx]

## Sheet: Legend
Dataset EV4. RIPK2 peptides used in single-residue Ala- and Leu-scanning SPOT binding analysis with GST-BIR2-XIAP.
Sequences and membrane positions of a selected sub-set of RIPK2 peptides,
containing single residue Ala and Leu substitutions, are shown.
The peptide array was analyzed in SPOT binding assay with GST-BIR2-XIAP.

## Sheet: Dataset
Pos.	Sequence	Label
A 1	H-H-H-H-H-H-H-H-H-H-H-H-X0
A 2		Empty
A 3	A-S-G-T-V-S-S-A-R-H-A-D-W-R-V
A 4	A-S-G-T-V-S-S-A-R-H-A-D-W-R-V
A 5	A-A-G-T-V-S-S-A-R-H-A-D-W-R-V
A 6	A-S-A-T-V-S-S-A-R-H-A-D-W-R-V								1	2	3	4	5	6	7	8	9	10	11	12	13	14	15	16	17	18	19	20	21	22	23	24	25	26	27	28	29	30	31	32	33	34	35	36	37
A 7	A-S-G-A-V-S-S-A-R-H-A-D-W-R-V
A 8	A-S-G-T-A-S-S-A-R-H-A-D-W-R-V							A
A 9	A-S-G-T-V-A-S-A-R-H-A-D-W-R-V							B
A10	A-S-G-T-V-S-A-A-R-H-A-D-W-R-V							C
A11	A-S-G-T-V-S-S-A-R-H-A-D-W-R-V							D
A12	A-S-G-T-V-S-S-A-A-H-A-D-W-R-V							E
A13	A-S-G-T-V-S-S-A-R-A-A-D-W-R-V							F
A14	A-S-G-T-V-S-S-A-R-H-A-D-W-R-V							G
A15	A-S-G-T-V-S-S-A-R-H-A-A-W-R-V							H
A16	A-S-G-T-V-S-S-A-R-H-A-D-A-R-V							I
A17	A-S-G-T-V-S-S-A-R-H-A-D-W-A-V							J
A18	A-S-G-T-V-S-S-A-R-H-A-D-W-R-A							K
B 1		Empty						L
B 2		Empty						M
B 3		Empty						N
B 4		Empty						O
B 5		Empty						P
B 6		Empty						Q
B 7		Empty						R
B 8		Empty						S
B 9		Empty						T
B10		Empty						U
B11		Empty
B12		Empty
B13		Empty
B14		Empty
B15		Empty
B16		Empty
B17		Empty
B18		Empty
C 1	H-H-H-H-H-H-H-H-H-H-H-H-X0
C 2		Empty
C 3	A-S-G-T-V-S-S-A-R-H-A-D-W-R-V
C 4	A-S-G-T-V-S-S-A-R-H-A-D-W-R-V
C 5	A-A-G-T-V-S-S-A-R-H-A-D-W-R-V
C 6	A-S-A-T-V-S-S-A-R-H-A-D-W-R-V
C 7	A-S-G-A-V-S-S-A-R-H-A-D-W-R-V
C 8	A-S-G-T-A-S-S-A-R-H-A-D-W-R-V
C 9	A-S-G-T-V-A-S-A-R-H-A-D-W-R-V
C10	A-S-G-T-V-S-A-A-R-H-A-D-W-R-V
C11	A-S-G-T-V-S-S-A-R-H-A-D-W-R-V
C12	A-S-G-T-V-S-S-A-A-H-A-D-W-R-V
C13	A-S-G-T-V-S-S-A-R-A-A-D-W-R-V
C14	A-S-G-T-V-S-S-A-R-H-A-D-W-R-V
C15	A-S-G-T-V-S-S-A-R-H-A-A-W-R-V
C16	A-S-G-T-V-S-S-A-R-H-A-D-A-R-V
C17	A-S-G-T-V-S-S-A-R-H-A-D-W-A-V
C18	A-S-G-T-V-S-S-A-R-H-A-D-W-R-A
D 1		Empty
D 2		Empty
D 3		Empty
D 4		Empty
D 5		Empty
D 6		Empty
D 7		Empty
D 8		Empty
D 9		Empty
D10		Empty
D11		Empty
D12		Empty
D13		Empty
D14		Empty
D15		Empty
D16		Empty
D17		Empty
D18		Empty
E 1	H-H-H-H-H-H-H-H-H-H-H-H-X0
E 2		Empty
E 3	A-S-G-T-V-S-S-A-R-H-A-D-W-R-V
E 4	A-S-G-T-V-S-S-A-R-H-A-D-W-R-V
E 5	A-A-G-T-V-S-S-A-R-H-A-D-W-R-V
E 6	A-S-A-T-V-S-S-A-R-H-A-D-W-R-V
E 7	A-S-G-A-V-S-S-A-R-H-A-D-W-R-V
E 8	A-S-G-T-A-S-S-A-R-H-A-D-W-R-V
E 9	A-S-G-T-V-A-S-A-R-H-A-D-W-R-V
E10	A-S-G-T-V-S-A-A-R-H-A-D-W-R-V
E11	A-S-G-T-V-S-S-A-R-H-A-D-W-R-V
E12	A-S-G-T-V-S-S-A-A-H-A-D-W-R-V
E13	A-S-G-T-V-S-S-A-R-A-A-D-W-R-V
E14	A-S-G-T-V-S-S-A-R-H-A-D-W-R-V
E15	A-S-G-T-V-S-S-A-R-H-A-A-W-R-V
E16	A-S-G-T-V-S-S-A-R-H-A-D-A-R-V
E17	A-S-G-T-V-S-S-A-R-H-A-D-W-A-V
E18	A-S-G-T-V-S-S-A-R-H-A-D-W-R-A
F 1		Empty
F 2		Empty
F 3		Empty
F 4		Empty
F 5		Empty
F 6		Empty
F 7		Empty
F 8		Empty
F 9		Empty
F10		Empty
F11		Empty
F12		Empty
F13		Empty
F14		Empty
F15		Empty
F16		Empty
F17		Empty
F18		Empty
G 1	H-H-H-H-H-H-H-H-H-H-H-H-X0
G 2		Empty
G 3	A-S-G-T-V-S-S-A-R-H-A-D-W-R-V
G 4	L-S-G-T-V-S-S-A-R-H-A-D-W-R-V
G 5	A-L-G-T-V-S-S-A-R-H-A-D-W-R-V
G 6	A-S-L-T-V-S-S-A-R-H-A-D-W-R-V
G 7	A-S-G-L-V-S-S-A-R-H-A-D-W-R-V
G 8	A-S-G-T-L-S-S-A-R-H-A-D-W-R-V
G 9	A-S-G-T-V-L-S-A-R-H-A-D-W-R-V
G10	A-S-G-T-V-S-L-A-R-H-A-D-W-R-V
G11	A-S-G-T-V-S-S-L-R-H-A-D-W-R-V
G12	A-S-G-T-V-S-S-A-L-H-A-D-W-R-V
G13	A-S-G-T-V-S-S-A-R-L-A-D-W-R-V
G14	A-S-G-T-V-S-S-A-R-H-L-D-W-R-V
G15	A-S-G-T-V-S-S-A-R-H-A-L-W-R-V
G16	A-S-G-T-V-S-S-A-R-H-A-D-L-R-V
G17	A-S-G-T-V-S-S-A-R-H-A-D-W-L-V
G18	A-S-G-T-V-S-S-A-R-H-A-D-W-R-L
H 1		Empty
H 2		Empty
H 3		Empty
H 4		Empty
H 5		Empty
H 6		Empty
H 7		Empty
H 8		Empty
H 9		Empty
H10		Empty
H11		Empty
H12		Empty
H13		Empty
H14		Empty
H15		Empty
H16		Empty
H17		Empty
H18		Empty
I 1	H-H-H-H-H-H-H-H-H-H-H-H-X0
I 2		Empty
I 3	A-S-G-T-V-S-S-A-R-H-A-D-W-R-V
I 4	L-S-G-T-V-S-S-A-R-H-A-D-W-R-V
I 5	A-L-G-T-V-S-S-A-R-H-A-D-W-R-V
I 6	A-S-L-T-V-S-S-A-R-H-A-D-W-R-V
I 7	A-S-G-L-V-S-S-A-R-H-A-D-W-R-V
I 8	A-S-G-T-L-S-S-A-R-H-A-D-W-R-V
I 9	A-S-G-T-V-L-S-A-R-H-A-D-W-R-V
I10	A-S-G-T-V-S-L-A-R-H-A-D-W-R-V
I11	A-S-G-T-V-S-S-L-R-H-A-D-W-R-V
I12	A-S-G-T-V-S-S-A-L-H-A-D-W-R-V
I13	A-S-G-T-V-S-S-A-R-L-A-D-W-R-V
I14	A-S-G-T-V-S-S-A-R-H-L-D-W-R-V
I15	A-S-G-T-V-S-S-A-R-H-A-L-W-R-V
I16	A-S-G-T-V-S-S-A-R-H-A-D-L-R-V
I17	A-S-G-T-V-S-S-A-R-H-A-D-W-L-V
I18	A-S-G-T-V-S-S-A-R-H-A-D-W-R-L
J 1		Empty
J 2		Empty
J 3		Empty
J 4		Empty
J 5		Empty
J 6		Empty
J 7		Empty
J 8		Empty
J 9		Empty
J10		Empty
J11		Empty
J12		Empty
J13		Empty
J14		Empty
J15		Empty
J16		Empty
J17		Empty
J18		Empty
K 1	H-H-H-H-H-H-H-H-H-H-H-H-X0
K 2		Empty
K 3	A-S-G-T-V-S-S-A-R-H-A-D-W-R-V
K 4	L-S-G-T-V-S-S-A-R-H-A-D-W-R-V
K 5	A-L-G-T-V-S-S-A-R-H-A-D-W-R-V
K 6	A-S-L-T-V-S-S-A-R-H-A-D-W-R-V
K 7	A-S-G-L-V-S-S-A-R-H-A-D-W-R-V
K 8	A-S-G-T-L-S-S-A-R-H-A-D-W-R-V
K 9	A-S-G-T-V-L-S-A-R-H-A-D-W-R-V
K10	A-S-G-T-V-S-L-A-R-H-A-D-W-R-V
K11	A-S-G-T-V-S-S-L-R-H-A-D-W-R-V
K12	A-S-G-T-V-S-S-A-L-H-A-D-W-R-V
K13	A-S-G-T-V-S-S-A-R-L-A-D-W-R-V
K14	A-S-G-T-V-S-S-A-R-H-L-D-W-R-V
K15	A-S-G-T-V-S-S-A-R-H-A-L-W-R-V
K16	A-S-G-T-V-S-S-A-R-H-A-D-L-R-V
K17	A-S-G-T-V-S-S-A-R-H-A-D-W-L-V
K18	A-S-G-T-V-S-S-A-R-H-A-D-W-R-L
L 1		Empty
L 2		Empty
L 3		Empty
L 4		Empty
L 5		Empty
L 6		Empty
L 7		Empty
L 8		Empty
L 9		Empty
L10		Empty
L11		Empty
L12		Empty
L13		Empty
L14		Empty
L15		Empty
L16		Empty
L17		Empty
L18		Empty
M 1	H-H-H-H-H-H-H-H-H-H-H-H-X0
M 2		Empty
M 3	H-A-D-W-R-V-Q-V-A-V-K-H-L-H-I
M 4	A-A-D-W-R-V-Q-V-A-V-K-H-L-H-I
M 5	H-A-D-W-R-V-Q-V-A-V-K-H-L-H-I
M 6	H-A-A-W-R-V-Q-V-A-V-K-H-L-H-I
M 7	H-A-D-A-R-V-Q-V-A-V-K-H-L-H-I
M 8	H-A-D-W-A-V-Q-V-A-V-K-H-L-H-I
M 9	H-A-D-W-R-A-Q-V-A-V-K-H-L-H-I
M10	H-A-D-W-R-V-A-V-A-V-K-H-L-H-I
M11	H-A-D-W-R-V-Q-A-A-V-K-H-L-H-I
M12	H-A-D-W-R-V-Q-V-A-V-K-H-L-H-I
M13	H-A-D-W-R-V-Q-V-A-A-K-H-L-H-I
M14	H-A-D-W-R-V-Q-V-A-V-A-H-L-H-I
M15	H-A-D-W-R-V-Q-V-A-V-K-A-L-H-I
M16	H-A-D-W-R-V-Q-V-A-V-K-H-A-H-I
M17	H-A-D-W-R-V-Q-V-A-V-K-H-L-A-I
M18	H-A-D-W-R-V-Q-V-A-V-K-H-L-H-A
N 1		Empty
N 2		Empty
N 3		Empty
N 4		Empty
N 5		Empty
N 6		Empty
N 7		Empty
N 8		Empty
N 9		Empty
N10		Empty
N11		Empty
N12		Empty
N13		Empty
N14		Empty
N15		Empty
N16		Empty
N17		Empty
N18		Empty
O 1	H-H-H-H-H-H-H-H-H-H-H-H-X0
O 2		Empty
O 3	H-A-D-W-R-V-Q-V-A-V-K-H-L-H-I
O 4	A-A-D-W-R-V-Q-V-A-V-K-H-L-H-I
O 5	H-A-D-W-R-V-Q-V-A-V-K-H-L-H-I
O 6	H-A-A-W-R-V-Q-V-A-V-K-H-L-H-I
O 7	H-A-D-A-R-V-Q-V-A-V-K-H-L-H-I
O 8	H-A-D-W-A-V-Q-V-A-V-K-H-L-H-I
O 9	H-A-D-W-R-A-Q-V-A-V-K-H-L-H-I
O10	H-A-D-W-R-V-A-V-A-V-K-H-L-H-I
O11	H-A-D-W-R-V-Q-A-A-V-K-H-L-H-I
O12	H-A-D-W-R-V-Q-V-A-V-K-H-L-H-I
O13	H-A-D-W-R-V-Q-V-A-A-K-H-L-H-I
O14	H-A-D-W-R-V-Q-V-A-V-A-H-L-H-I
O15	H-A-D-W-R-V-Q-V-A-V-K-A-L-H-I
O16	H-A-D-W-R-V-Q-V-A-V-K-H-A-H-I
O17	H-A-D-W-R-V-Q-V-A-V-K-H-L-A-I
O18	H-A-D-W-R-V-Q-V-A-V-K-H-L-H-A
P 1		Empty
P 2		Empty
P 3		Empty
P 4		Empty
P 5		Empty
P 6		Empty
P 7		Empty
P 8		Empty
P 9		Empty
P10		Empty
P11		Empty
P12		Empty
P13		Empty
P14		Empty
P15		Empty
P16		Empty
P17		Empty
P18		Empty
Q 1	H-H-H-H-H-H-H-H-H-H-H-H-X0
Q 2		Empty
Q 3	H-A-D-W-R-V-Q-V-A-V-K-H-L-H-I
Q 4	A-A-D-W-R-V-Q-V-A-V-K-H-L-H-I
Q 5	H-A-D-W-R-V-Q-V-A-V-K-H-L-H-I
Q 6	H-A-A-W-R-V-Q-V-A-V-K-H-L-H-I
Q 7	H-A-D-A-R-V-Q-V-A-V-K-H-L-H-I
Q 8	H-A-D-W-A-V-Q-V-A-V-K-H-L-H-I
Q 9	H-A-D-W-R-A-Q-V-A-V-K-H-L-H-I
Q10	H-A-D-W-R-V-A-V-A-V-K-H-L-H-I
Q11	H-A-D-W-R-V-Q-A-A-V-K-H-L-H-I
Q12	H-A-D-W-R-V-Q-V-A-V-K-H-L-H-I
Q13	H-A-D-W-R-V-Q-V-A-A-K-H-L-H-I
Q14	H-A-D-W-R-V-Q-V-A-V-A-H-L-H-I
Q15	H-A-D-W-R-V-Q-V-A-V-K-A-L-H-I
Q16	H-A-D-W-R-V-Q-V-A-V-K-H-A-H-I
Q17	H-A-D-W-R-V-Q-V-A-V-K-H-L-A-I
Q18	H-A-D-W-R-V-Q-V-A-V-K-H-L-H-A
R 1		Empty
R 2		Empty
R 3		Empty
R 4		Empty
R 5		Empty
R 6		Empty
R 7		Empty
R 8		Empty
R 9		Empty
R10		Empty
R11		Empty
R12		Empty
R13		Empty
R14		Empty
R15		Empty
R16		Empty
R17		Empty
R18		Empty
S 1	H-H-H-H-H-H-H-H-H-H-H-H-X0
S 2		Empty
S 3	H-A-D-W-R-V-Q-V-A-V-K-H-L-H-I
S 4	L-A-D-W-R-V-Q-V-A-V-K-H-L-H-I
S 5	H-L-D-W-R-V-Q-V-A-V-K-H-L-H-I
S 6	H-A-L-W-R-V-Q-V-A-V-K-H-L-H-I
S 7	H-A-D-L-R-V-Q-V-A-V-K-H-L-H-I
S 8	H-A-D-W-L-V-Q-V-A-V-K-H-L-H-I
S 9	H-A-D-W-R-L-Q-V-A-V-K-H-L-H-I
S10	H-A-D-W-R-V-L-V-A-V-K-H-L-H-I
S11	H-A-D-W-R-V-Q-L-A-V-K-H-L-H-I
S12	H-A-D-W-R-V-Q-V-L-V-K-H-L-H-I
S13	H-A-D-W-R-V-Q-V-A-L-K-H-L-H-I
S14	H-A-D-W-R-V-Q-V-A-V-L-H-L-H-I
S15	H-A-D-W-R-V-Q-V-A-V-K-L-L-H-I
S16	H-A-D-W-R-V-Q-V-A-V-K-H-L-H-I
S17	H-A-D-W-R-V-Q-V-A-V-K-H-L-L-I
S18	H-A-D-W-R-V-Q-V-A-V-K-H-L-H-L
T 1		Empty
T 2		Empty
T 3		Empty
T 4		Empty
T 5		Empty
T 6		Empty
T 7		Empty
T 8		Empty
T 9		Empty
T10		Empty
T11		Empty
T12		Empty
T13		Empty
T14		Empty
T15		Empty
T16		Empty
T17		Empty
T18		Empty
U 1	H-H-H-H-H-H-H-H-H-H-H-H-X0
U 2		Empty
U 3	H-A-D-W-R-V-Q-V-A-V-K-H-L-H-I
U 4	L-A-D-W-R-V-Q-V-A-V-K-H-L-H-I
U 5	H-L-D-W-R-V-Q-V-A-V-K-H-L-H-I
U 6	H-A-L-W-R-V-Q-V-A-V-K-H-L-H-I
U 7	H-A-D-L-R-V-Q-V-A-V-K-H-L-H-I
U 8	H-A-D-W-L-V-Q-V-A-V-K-H-L-H-I
U 9	H-A-D-W-R-L-Q-V-A-V-K-H-L-H-I
U10	H-A-D-W-R-V-L-V-A-V-K-H-L-H-I
U11	H-A-D-W-R-V-Q-L-A-V-K-H-L-H-I
U12	H-A-D-W-R-V-Q-V-L-V-K-H-L-H-I
U13	H-A-D-W-R-V-Q-V-A-L-K-H-L-H-I
U14	H-A-D-W-R-V-Q-V-A-V-L-H-L-H-I
U15	H-A-D-W-R-V-Q-V-A-V-K-L-L-H-I
U16	H-A-D-W-R-V-Q-V-A-V-K-H-L-H-I
U17	H-A-D-W-R-V-Q-V-A-V-K-H-L-L-I
U18	H-A-D-W-R-V-Q-V-A-V-K-H-L-H-L
A20	H-H-H-H-H-H-H-H-H-H-H-H-X0
A21		Empty
A22	H-A-D-W-R-V-Q-V-A-V-K-H-L-H-I
A23	L-A-D-W-R-V-Q-V-A-V-K-H-L-H-I
A24	H-L-D-W-R-V-Q-V-A-V-K-H-L-H-I
A25	H-A-L-W-R-V-Q-V-A-V-K-H-L-H-I
A26	H-A-D-L-R-V-Q-V-A-V-K-H-L-H-I
A27	H-A-D-W-L-V-Q-V-A-V-K-H-L-H-I
A28	H-A-D-W-R-L-Q-V-A-V-K-H-L-H-I
A29	H-A-D-W-R-V-L-V-A-V-K-H-L-H-I
A30	H-A-D-W-R-V-Q-L-A-V-K-H-L-H-I
A31	H-A-D-W-R-V-Q-V-L-V-K-H-L-H-I
A32	H-A-D-W-R-V-Q-V-A-L-K-H-L-H-I
A33	H-A-D-W-R-V-Q-V-A-V-L-H-L-H-I
A34	H-A-D-W-R-V-Q-V-A-V-K-L-L-H-I
A35	H-A-D-W-R-V-Q-V-A-V-K-H-L-H-I
A36	H-A-D-W-R-V-Q-V-A-V-K-H-L-L-I
A37	H-A-D-W-R-V-Q-V-A-V-K-H-L-H-L
B20		Empty
B21		Empty
B22		Empty
B23		Empty
B24		Empty
B25		Empty
B26		Empty
B27		Empty
B28		Empty
B29		Empty
B30		Empty
B31		Empty
B32		Empty
B33		Empty
B34		Empty
B35		Empty
B36		Empty
B37		Empty
C20	H-H-H-H-H-H-H-H-H-H-H-H-X0
C21		Empty
C22	S-E-R-K-D-V-L-R-E-A-E-I-L-H-K
C23	A-E-R-K-D-V-L-R-E-A-E-I-L-H-K
C24	S-A-R-K-D-V-L-R-E-A-E-I-L-H-K
C25	S-E-A-K-D-V-L-R-E-A-E-I-L-H-K
C26	S-E-R-A-D-V-L-R-E-A-E-I-L-H-K
C27	S-E-R-K-A-V-L-R-E-A-E-I-L-H-K
C28	S-E-R-K-D-A-L-R-E-A-E-I-L-H-K
C29	S-E-R-K-D-V-A-R-E-A-E-I-L-H-K
C30	S-E-R-K-D-V-L-A-E-A-E-I-L-H-K
C31	S-E-R-K-D-V-L-R-A-A-E-I-L-H-K
C32	S-E-R-K-D-V-L-R-E-A-E-I-L-H-K
C33	S-E-R-K-D-V-L-R-E-A-A-I-L-H-K
C34	S-E-R-K-D-V-L-R-E-A-E-A-L-H-K
C35	S-E-R-K-D-V-L-R-E-A-E-I-A-H-K
C36	S-E-R-K-D-V-L-R-E-A-E-I-L-A-K
C37	S-E-R-K-D-V-L-R-E-A-E-I-L-H-A
D20		Empty
D21		Empty
D22		Empty
D23		Empty
D24		Empty
D25		Empty
D26		Empty
D27		Empty
D28		Empty
D29		Empty
D30		Empty
D31		Empty
D32		Empty
D33		Empty
D34		Empty
D35		Empty
D36		Empty
D37		Empty
E20	H-H-H-H-H-H-H-H-H-H-H-H-X0
E21		Empty
E22	S-E-R-K-D-V-L-R-E-A-E-I-L-H-K
E23	A-E-R-K-D-V-L-R-E-A-E-I-L-H-K
E24	S-A-R-K-D-V-L-R-E-A-E-I-L-H-K
E25	S-E-A-K-D-V-L-R-E-A-E-I-L-H-K
E26	S-E-R-A-D-V-L-R-E-A-E-I-L-H-K
E27	S-E-R-K-A-V-L-R-E-A-E-I-L-H-K
E28	S-E-R-K-D-A-L-R-E-A-E-I-L-H-K
E29	S-E-R-K-D-V-A-R-E-A-E-I-L-H-K
E30	S-E-R-K-D-V-L-A-E-A-E-I-L-H-K
E31	S-E-R-K-D-V-L-R-A-A-E-I-L-H-K
E32	S-E-R-K-D-V-L-R-E-A-E-I-L-H-K
E33	S-E-R-K-D-V-L-R-E-A-A-I-L-H-K
E34	S-E-R-K-D-V-L-R-E-A-E-A-L-H-K
E35	S-E-R-K-D-V-L-R-E-A-E-I-A-H-K
E36	S-E-R-K-D-V-L-R-E-A-E-I-L-A-K
E37	S-E-R-K-D-V-L-R-E-A-E-I-L-H-A
F20		Empty
F21		Empty
F22		Empty
F23		Empty
F24		Empty
F25		Empty
F26		Empty
F27		Empty
F28		Empty
F29		Empty
F30		Empty
F31		Empty
F32		Empty
F33		Empty
F34		Empty
F35		Empty
F36		Empty
F37		Empty
G20	H-H-H-H-H-H-H-H-H-H-H-H-X0
G21		Empty
G22	S-E-R-K-D-V-L-R-E-A-E-I-L-H-K
G23	A-E-R-K-D-V-L-R-E-A-E-I-L-H-K
G24	S-A-R-K-D-V-L-R-E-A-E-I-L-H-K
G25	S-E-A-K-D-V-L-R-E-A-E-I-L-H-K
G26	S-E-R-A-D-V-L-R-E-A-E-I-L-H-K
G27	S-E-R-K-A-V-L-R-E-A-E-I-L-H-K
G28	S-E-R-K-D-A-L-R-E-A-E-I-L-H-K
G29	S-E-R-K-D-V-A-R-E-A-E-I-L-H-K
G30	S-E-R-K-D-V-L-A-E-A-E-I-L-H-K
G31	S-E-R-K-D-V-L-R-A-A-E-I-L-H-K
G32	S-E-R-K-D-V-L-R-E-A-E-I-L-H-K
G33	S-E-R-K-D-V-L-R-E-A-A-I-L-H-K
G34	S-E-R-K-D-V-L-R-E-A-E-A-L-H-K
G35	S-E-R-K-D-V-L-R-E-A-E-I-A-H-K
G36	S-E-R-K-D-V-L-R-E-A-E-I-L-A-K
G37	S-E-R-K-D-V-L-R-E-A-E-I-L-H-A
H20		Empty
H21		Empty
H22		Empty
H23		Empty
H24		Empty
H25		Empty
H26		Empty
H27		Empty
H28		Empty
H29		Empty
H30		Empty
H31		Empty
H32		Empty
H33		Empty
H34		Empty
H35		Empty
H36		Empty
H37		Empty
I20	H-H-H-H-H-H-H-H-H-H-H-H-X0
I21		Empty
I22	S-E-R-K-D-V-L-R-E-A-E-I-L-H-K
I23	A-E-R-K-D-V-L-R-E-A-E-I-L-H-K
I24	S-A-R-K-D-V-L-R-E-A-E-I-L-H-K
I25	S-E-A-K-D-V-L-R-E-A-E-I-L-H-K
I26	S-E-R-A-D-V-L-R-E-A-E-I-L-H-K
I27	S-E-R-K-A-V-L-R-E-A-E-I-L-H-K
I28	S-E-R-K-D-A-L-R-E-A-E-I-L-H-K
I29	S-E-R-K-D-V-A-R-E-A-E-I-L-H-K
I30	S-E-R-K-D-V-L-A-E-A-E-I-L-H-K
I31	S-E-R-K-D-V-L-R-A-A-E-I-L-H-K
I32	S-E-R-K-D-V-L-R-E-A-E-I-L-H-K
I33	S-E-R-K-D-V-L-R-E-A-A-I-L-H-K
I34	S-E-R-K-D-V-L-R-E-A-E-A-L-H-K
I35	S-E-R-K-D-V-L-R-E-A-E-I-A-H-K
I36	S-E-R-K-D-V-L-R-E-A-E-I-L-A-K
I37	S-E-R-K-D-V-L-R-E-A-E-I-L-H-A
J20		Empty
J21		Empty
J22		Empty
J23		Empty
J24		Empty
J25		Empty
J26		Empty
J27		Empty
J28		Empty
J29		Empty
J30		Empty
J31		Empty
J32		Empty
J33		Empty
J34		Empty
J35		Empty
J36		Empty
J37		Empty
K20	H-H-H-H-H-H-H-H-H-H-H-H-X0
K21		Empty
K22	S-E-R-K-D-V-L-R-E-A-E-I-L-H-K
K23	L-E-R-K-D-V-L-R-E-A-E-I-L-H-K
K24	S-L-R-K-D-V-L-R-E-A-E-I-L-H-K
K25	S-E-L-K-D-V-L-R-E-A-E-I-L-H-K
K26	S-E-R-L-D-V-L-R-E-A-E-I-L-H-K
K27	S-E-R-K-L-V-L-R-E-A-E-I-L-H-K
K28	S-E-R-K-D-L-L-R-E-A-E-I-L-H-K
K29	S-E-R-K-D-V-L-R-E-A-E-I-L-H-K
K30	S-E-R-K-D-V-L-L-E-A-E-I-L-H-K
K31	S-E-R-K-D-V-L-R-L-A-E-I-L-H-K
K32	S-E-R-K-D-V-L-R-E-L-E-I-L-H-K
K33	S-E-R-K-D-V-L-R-E-A-L-I-L-H-K
K34	S-E-R-K-D-V-L-R-E-A-E-L-L-H-K
K35	S-E-R-K-D-V-L-R-E-A-E-I-L-H-K
K36	S-E-R-K-D-V-L-R-E-A-E-I-L-L-K
K37	S-E-R-K-D-V-L-R-E-A-E-I-L-H-L
L20		Empty
L21		Empty
L22		Empty
L23		Empty
L24		Empty
L25		Empty
L26		Empty
L27		Empty
L28		Empty
L29		Empty
L30		Empty
L31		Empty
L32		Empty
L33		Empty
L34		Empty
L35		Empty
L36		Empty
L37		Empty
M20	H-H-H-H-H-H-H-H-H-H-H-H-X0
M21		Empty
M22	S-E-R-K-D-V-L-R-E-A-E-I-L-H-K
M23	L-E-R-K-D-V-L-R-E-A-E-I-L-H-K
M24	S-L-R-K-D-V-L-R-E-A-E-I-L-H-K
M25	S-E-L-K-D-V-L-R-E-A-E-I-L-H-K
M26	S-E-R-L-D-V-L-R-E-A-E-I-L-H-K
M27	S-E-R-K-L-V-L-R-E-A-E-I-L-H-K
M28	S-E-R-K-D-L-L-R-E-A-E-I-L-H-K
M29	S-E-R-K-D-V-L-R-E-A-E-I-L-H-K
M30	S-E-R-K-D-V-L-L-E-A-E-I-L-H-K
M31	S-E-R-K-D-V-L-R-L-A-E-I-L-H-K
M32	S-E-R-K-D-V-L-R-E-L-E-I-L-H-K
M33	S-E-R-K-D-V-L-R-E-A-L-I-L-H-K
M34	S-E-R-K-D-V-L-R-E-A-E-L-L-H-K
M35	S-E-R-K-D-V-L-R-E-A-E-I-L-H-K
M36	S-E-R-K-D-V-L-R-E-A-E-I-L-L-K
M37	S-E-R-K-D-V-L-R-E-A-E-I-L-H-L
N20		Empty
N21		Empty
N22		Empty
N23		Empty
N24		Empty
N25		Empty
N26		Empty
N27		Empty
N28		Empty
N29		Empty
N30		Empty
N31		Empty
N32		Empty
N33		Empty
N34		Empty
N35		Empty
N36		Empty
N37		Empty
O20	H-H-H-H-H-H-H-H-H-H-H-H-X0
O21		Empty
O22	S-E-R-K-D-V-L-R-E-A-E-I-L-H-K
O23	L-E-R-K-D-V-L-R-E-A-E-I-L-H-K
O24	S-L-R-K-D-V-L-R-E-A-E-I-L-H-K
O25	S-E-L-K-D-V-L-R-E-A-E-I-L-H-K
O26	S-E-R-L-D-V-L-R-E-A-E-I-L-H-K
O27	S-E-R-K-L-V-L-R-E-A-E-I-L-H-K
O28	S-E-R-K-D-L-L-R-E-A-E-I-L-H-K
O29	S-E-R-K-D-V-L-R-E-A-E-I-L-H-K
O30	S-E-R-K-D-V-L-L-E-A-E-I-L-H-K
O31	S-E-R-K-D-V-L-R-L-A-E-I-L-H-K
O32	S-E-R-K-D-V-L-R-E-L-E-I-L-H-K
O33	S-E-R-K-D-V-L-R-E-A-L-I-L-H-K
O34	S-E-R-K-D-V-L-R-E-A-E-L-L-H-K
O35	S-E-R-K-D-V-L-R-E-A-E-I-L-H-K
O36	S-E-R-K-D-V-L-R-E-A-E-I-L-L-K
O37	S-E-R-K-D-V-L-R-E-A-E-I-L-H-L
