# Supplementary material for: Small molecule inhibitors reveal an indispensable scaffolding role of RIPK2 in NOD2 signaling
Source: EMBO J. 2018 Jul 19;37(17):e99372. doi: 10.15252/embj.201899372 (PMC6120666; doi:10.15252/embj.201899372)
Supplement: Supplementary file 8 — Source Data for Expanded View [file EMBJ-37-e99372-s012.zip]

Archive with 3 entries (3 files):
- EMBOJ-2018-99372_SourceDataForFigEV1.pdf
- EMBOJ-2018-99372_SourceDataForFigEV4.pdf
- EMBOJ-2018-99372_SourceDataForFigEV5.pdf
